# Supplementary material for: Photocatalyzed cycloaromatization of vinylsilanes with arylsulfonylazides
Source: Nat Commun. 2021 Jun 3;12:3304. doi: 10.1038/s41467-021-23326-2 (PMC8175346; doi:10.1038/s41467-021-23326-2)
Supplement: Supplementary file 3 — Source Data [file 41467_2021_23326_MOESM3_ESM.zip]

Archive with 42 entries (38 files):
- Source Data for NC-SI-III-2021-2-5/
- Source Data for NC-SI-III-2021-2-5/Photophysical characterization of compound 8 for Fig. S1/
- Source Data for NC-SI-III-2021-2-5/Photophysical characterization of compound 8 for Fig. S1/compound 8 in toluene.opj
- Source Data for NC-SI-III-2021-2-5/Stern-Volmer quenching data for Fig. S6/
- Source Data for NC-SI-III-2021-2-5/Stern-Volmer quenching data for Fig. S6/no 2a added (FDS).WMF
- Source Data for NC-SI-III-2021-2-5/Stern-Volmer quenching data for Fig. S6/no 2a added(FDS).DX
- Source Data for NC-SI-III-2021-2-5/Stern-Volmer quenching data for Fig. S6/no 2a added.FDS
- Source Data for NC-SI-III-2021-2-5/Stern-Volmer quenching data for Fig. S6/no 2a added.TXT
- Source Data for NC-SI-III-2021-2-5/Stern-Volmer quenching data for Fig. S6/[2a] = 1x10-4 M (FDS).DX
- Source Data for NC-SI-III-2021-2-5/Stern-Volmer quenching data for Fig. S6/[2a] = 1x10-4 M (FDS).WMF
- Source Data for NC-SI-III-2021-2-5/Stern-Volmer quenching data for Fig. S6/[2a] = 1x10-4 M.FDS
- Source Data for NC-SI-III-2021-2-5/Stern-Volmer quenching data for Fig. S6/[2a] = 1x10-4 M.TXT
- Source Data for NC-SI-III-2021-2-5/Stern-Volmer quenching data for Fig. S6/[2a] = 2x10-4 M (FDS).DX
- Source Data for NC-SI-III-2021-2-5/Stern-Volmer quenching data for Fig. S6/[2a] = 2x10-4 M (FDS).WMF
- Source Data for NC-SI-III-2021-2-5/Stern-Volmer quenching data for Fig. S6/[2a] = 2x10-4 M.FDS
- Source Data for NC-SI-III-2021-2-5/Stern-Volmer quenching data for Fig. S6/[2a] = 2x10-4 M.TXT
- Source Data for NC-SI-III-2021-2-5/Stern-Volmer quenching data for Fig. S6/[2a] = 3x10-4 M (FDS).DX
- Source Data for NC-SI-III-2021-2-5/Stern-Volmer quenching data for Fig. S6/[2a] = 3x10-4 M (FDS).WMF
- Source Data for NC-SI-III-2021-2-5/Stern-Volmer quenching data for Fig. S6/[2a] = 3x10-4 M.FDS
- Source Data for NC-SI-III-2021-2-5/Stern-Volmer quenching data for Fig. S6/[2a] = 3x10-4 M.TXT
- Source Data for NC-SI-III-2021-2-5/Stern-Volmer quenching data for Fig. S6/[2a] = 4x10-4 M (FDS).DX
- Source Data for NC-SI-III-2021-2-5/Stern-Volmer quenching data for Fig. S6/[2a] = 4x10-4 M (FDS).WMF
- Source Data for NC-SI-III-2021-2-5/Stern-Volmer quenching data for Fig. S6/[2a] = 4x10-4 M.FDS
- Source Data for NC-SI-III-2021-2-5/Stern-Volmer quenching data for Fig. S6/[2a] = 4x10-4 M.TXT
- Source Data for NC-SI-III-2021-2-5/Stern-Volmer quenching data for Fig. S6/[2a] = 5x10-4 M (FDS).DX
- Source Data for NC-SI-III-2021-2-5/Stern-Volmer quenching data for Fig. S6/[2a] = 5x10-4 M (FDS).WMF
- Source Data for NC-SI-III-2021-2-5/Stern-Volmer quenching data for Fig. S6/[2a] = 5x10-4 M.FDS
- Source Data for NC-SI-III-2021-2-5/Stern-Volmer quenching data for Fig. S6/[2a] = 5x10-4 M.TXT
- Source Data for NC-SI-III-2021-2-5/Stern-Volmer quenching data for Fig. S6/[2a] = 6x10-4 M (FDS).DX
- Source Data for NC-SI-III-2021-2-5/Stern-Volmer quenching data for Fig. S6/[2a] = 6x10-4 M (FDS).WMF
- Source Data for NC-SI-III-2021-2-5/Stern-Volmer quenching data for Fig. S6/[2a] = 6x10-4 M.FDS
- Source Data for NC-SI-III-2021-2-5/Stern-Volmer quenching data for Fig. S6/[2a] = 6x10-4 M.TXT
- Source Data for NC-SI-III-2021-2-5/Stern-Volmer quenching data for Fig. S6/[2a] = 7x10-4 M (FDS).DX
- Source Data for NC-SI-III-2021-2-5/Stern-Volmer quenching data for Fig. S6/[2a] = 7x10-4 M (FDS).WMF
- Source Data for NC-SI-III-2021-2-5/Stern-Volmer quenching data for Fig. S6/[2a] = 7x10-4 M.FDS
- Source Data for NC-SI-III-2021-2-5/Stern-Volmer quenching data for Fig. S6/[2a] = 7x10-4 M.TXT
- Source Data for NC-SI-III-2021-2-5/The CV data of  2a (TsN3) for Fig. S5.xlsx
- Source Data for NC-SI-III-2021-2-5/The CV data of  PC1 for Fig. S4.xlsx
- Source Data for NC-SI-III-2021-2-5/The data for Fig. S7.xlsx
- Source Data for NC-SI-III-2021-2-5/The determination of triplet energies of PC1-1a-2a for Fig. S2/
- Source Data for NC-SI-III-2021-2-5/The determination of triplet energies of PC1-1a-2a for Fig. S2/phos-1a and 2a.opj
- Source Data for NC-SI-III-2021-2-5/The determination of triplet energies of PC1-1a-2a for Fig. S2/phos-pc1.opj
