# Supplementary material for: Photocatalyzed cycloaromatization of vinylsilanes with arylsulfonylazides
Source: Nat Commun. 2021 Jun 3;12:3304. doi: 10.1038/s41467-021-23326-2 (PMC8175346; doi:10.1038/s41467-021-23326-2)
Supplement: Supplementary file 3 — Source Data [file 41467_2021_23326_MOESM3_ESM.zip › Source Data for NC-SI-III-2021-2-5/Stern-Volmer quenching data for Fig. S6/no 2a added(FDS).DX]

##TITLE= TS
##JCAMP-DX= 4.24
##DATA TYPE= FL SPECTRUM
##ORIGIN= 
##OWNER= admin
##DATE= 10:32:32, 11/06/2020
##SAMPLE DESCRIPTION= 
##SPECTROMETER/DATA SYSTEM= Hitachi Model F-7000 FL Spectrophotometer;
Serial number: 2819-003;
ROM Version: 5J14000 12;
##INSTRUMENT PARAMETERS= Scan mode= Emission;
Data mode= Fluorescence;
EX WL= 400.0 nm;
Scan speed= 1200 nm/min;
Delay= 0.0 s;
EX Slit= 5.0 nm;
EM Slit= 5.0 nm;
PMT Voltage= 900 V;
Response= Auto 
Corrected spectra= On;
##DELTAX= 0.2
##XLABEL= nm
##YLABEL= Data
##XUNITS= NANOMETERS
##YUNITS= ARBITRARY UNITS
##XFACTOR= 1.0
##YFACTOR= 1.0
##FIRSTX= 420.0
##LASTX= 750.0
##NPOINTS= 1651
##XYDATA= (X++(Y..Y))
420.0 128.0
420.2 128.8
420.4 127.5
420.6 128.1
420.8 129.0
421.0 128.5
421.2 128.2
421.4 128.3
421.6 129.5
421.8 129.9
422.0 131.1
422.2 130.9
422.4 129.6
422.6 129.0
422.8 130.0
423.0 126.9
423.2 125.8
423.4 125.7
423.6 123.9
423.8 124.4
424.0 124.0
424.2 121.0
424.4 119.1
424.6 114.1
424.8 114.4
425.0 113.2
425.2 111.2
425.4 108.3
425.6 108.5
425.8 108.4
426.0 102.2
426.2 98.55
426.4 99.84
426.6 98.14
426.8 95.92
427.0 93.52
427.2 90.79
427.4 89.75
427.6 84.52
427.8 85.45
428.0 83.31
428.2 79.42
428.4 77.76
428.6 76.80
428.8 75.58
429.0 75.22
429.2 73.57
429.4 75.37
429.6 73.87
429.8 72.11
430.0 69.36
430.2 69.09
430.4 70.38
430.6 69.06
430.8 70.45
431.0 71.38
431.2 71.70
431.4 71.16
431.6 70.29
431.8 69.64
432.0 68.96
432.2 68.23
432.4 66.91
432.6 65.53
432.8 66.73
433.0 68.13
433.2 68.20
433.4 65.42
433.6 68.29
433.8 65.44
434.0 63.12
434.2 61.56
434.4 61.97
434.6 62.72
434.8 63.07
435.0 62.63
435.2 65.24
435.4 63.01
435.6 65.26
435.8 64.42
436.0 66.83
436.2 66.72
436.4 65.08
436.6 66.46
436.8 64.64
437.0 64.15
437.2 64.77
437.4 67.53
437.6 67.24
437.8 66.57
438.0 65.69
438.2 68.52
438.4 69.83
438.6 70.00
438.8 69.48
439.0 69.91
439.2 69.62
439.4 67.75
439.6 66.28
439.8 69.58
440.0 70.45
440.2 67.67
440.4 69.09
440.6 67.59
440.8 67.18
441.0 67.07
441.2 69.68
441.4 70.63
441.6 68.63
441.8 70.60
442.0 71.74
442.2 72.53
442.4 74.00
442.6 74.55
442.8 78.71
443.0 77.35
443.2 81.11
443.4 84.08
443.6 85.51
443.8 87.91
444.0 88.23
444.2 91.27
444.4 93.59
444.6 98.86
444.8 103.1
445.0 106.7
445.2 112.0
445.4 115.9
445.6 118.3
445.8 123.2
446.0 130.2
446.2 139.3
446.4 145.9
446.6 152.6
446.8 156.4
447.0 162.8
447.2 169.0
447.4 176.9
447.6 185.8
447.8 194.7
448.0 205.8
448.2 215.6
448.4 224.3
448.6 230.8
448.8 241.3
449.0 252.2
449.2 259.8
449.4 267.5
449.6 274.5
449.8 287.4
450.0 298.3
450.2 307.1
450.4 313.3
450.6 322.3
450.8 331.1
451.0 334.8
451.2 333.4
451.4 339.5
451.6 350.4
451.8 354.0
452.0 359.6
452.2 363.0
452.4 362.3
452.6 357.2
452.8 366.4
453.0 360.1
453.2 358.7
453.4 353.9
453.6 353.8
453.8 351.8
454.0 346.1
454.2 340.3
454.4 331.1
454.6 319.2
454.8 312.7
455.0 305.6
455.2 301.5
455.4 291.6
455.6 278.8
455.8 265.8
456.0 255.7
456.2 244.9
456.4 233.3
456.6 224.4
456.8 214.4
457.0 203.9
457.2 195.5
457.4 186.8
457.6 177.3
457.8 168.6
458.0 161.3
458.2 154.4
458.4 147.0
458.6 141.8
458.8 136.0
459.0 130.1
459.2 123.4
459.4 119.2
459.6 117.2
459.8 110.3
460.0 104.5
460.2 98.82
460.4 93.85
460.6 90.79
460.8 86.58
461.0 83.10
461.2 83.56
461.4 79.76
461.6 80.61
461.8 77.67
462.0 76.28
462.2 75.36
462.4 73.68
462.6 72.35
462.8 73.87
463.0 71.47
463.2 71.78
463.4 73.45
463.6 74.14
463.8 77.00
464.0 77.69
464.2 77.89
464.4 78.99
464.6 77.07
464.8 76.96
465.0 73.88
465.2 73.83
465.4 74.01
465.6 75.64
465.8 76.83
466.0 80.62
466.2 78.45
466.4 83.07
466.6 81.54
466.8 81.06
467.0 86.52
467.2 83.63
467.4 83.90
467.6 83.44
467.8 90.20
468.0 87.79
468.2 88.48
468.4 94.04
468.6 93.65
468.8 91.86
469.0 92.59
469.2 97.70
469.4 98.52
469.6 98.95
469.8 102.1
470.0 105.5
470.2 106.9
470.4 107.5
470.6 111.5
470.8 112.2
471.0 112.1
471.2 115.0
471.4 116.8
471.6 119.4
471.8 119.1
472.0 123.0
472.2 123.1
472.4 125.2
472.6 124.5
472.8 129.1
473.0 133.6
473.2 133.4
473.4 134.5
473.6 134.8
473.8 135.7
474.0 139.4
474.2 142.5
474.4 148.1
474.6 148.8
474.8 147.7
475.0 151.0
475.2 153.5
475.4 157.6
475.6 163.6
475.8 165.7
476.0 164.3
476.2 171.5
476.4 173.2
476.6 177.8
476.8 182.1
477.0 184.3
477.2 190.8
477.4 192.2
477.6 190.9
477.8 194.7
478.0 193.2
478.2 195.9
478.4 199.5
478.6 204.4
478.8 206.5
479.0 211.0
479.2 214.8
479.4 218.9
479.6 223.7
479.8 229.3
480.0 236.2
480.2 237.7
480.4 238.2
480.6 243.5
480.8 248.1
481.0 250.0
481.2 255.6
481.4 262.6
481.6 269.7
481.8 275.9
482.0 286.7
482.2 293.5
482.4 296.1
482.6 304.4
482.8 317.6
483.0 324.3
483.2 323.7
483.4 330.4
483.6 343.6
483.8 346.5
484.0 356.4
484.2 360.0
484.4 369.9
484.6 378.4
484.8 386.0
485.0 395.1
485.2 408.1
485.4 418.4
485.6 424.7
485.8 434.4
486.0 442.4
486.2 455.9
486.4 465.3
486.6 472.1
486.8 479.6
487.0 486.8
487.2 496.8
487.4 501.0
487.6 511.1
487.8 522.0
488.0 537.1
488.2 552.8
488.4 565.3
488.6 575.7
488.8 588.7
489.0 594.2
489.2 600.3
489.4 614.3
489.6 632.6
489.8 649.2
490.0 660.4
490.2 678.5
490.4 692.4
490.6 700.8
490.8 714.4
491.0 728.2
491.2 752.6
491.4 772.0
491.6 792.3
491.8 819.1
492.0 841.5
492.2 853.5
492.4 872.8
492.6 883.9
492.8 914.0
493.0 930.9
493.2 947.3
493.4 970.0
493.6 990.7
493.8 1022
494.0 1030
494.2 1048
494.4 1071
494.6 1096
494.8 1123
495.0 1145
495.2 1171
495.4 1192
495.6 1217
495.8 1243
496.0 1268
496.2 1295
496.4 1325
496.6 1339
496.8 1373
497.0 1401
497.2 1421
497.4 1445
497.6 1480
497.8 1515
498.0 1555
498.2 1600
498.4 1624
498.6 1648
498.8 1670
499.0 1707
499.2 1735
499.4 1773
499.6 1790
499.8 1818
500.0 1846
500.2 1877
500.4 1899
500.6 1939
500.8 1982
501.0 2019
501.2 2044
501.4 2062
501.6 2105
501.8 2135
502.0 2170
502.2 2196
502.4 2229
502.6 2261
502.8 2300
503.0 2342
503.2 2376
503.4 2407
503.6 2434
503.8 2479
504.0 2504
504.2 2542
504.4 2560
504.6 2586
504.8 2620
505.0 2667
505.2 2708
505.4 2740
505.6 2769
505.8 2825
506.0 2856
506.2 2899
506.4 2917
506.6 2941
506.8 2973
507.0 2990
507.2 3027
507.4 3065
507.6 3105
507.8 3152
508.0 3194
508.2 3238
508.4 3250
508.6 3269
508.8 3296
509.0 3345
509.2 3361
509.4 3376
509.6 3400
509.8 3424
510.0 3466
510.2 3498
510.4 3507
510.6 3529
510.8 3563
511.0 3594
511.2 3597
511.4 3638
511.6 3669
511.8 3685
512.0 3726
512.2 3772
512.4 3786
512.6 3810
512.8 3827
513.0 3848
513.2 3857
513.4 3865
513.6 3891
513.8 3910
514.0 3915
514.2 3943
514.4 3966
514.6 4009
514.8 4029
515.0 4046
515.2 4058
515.4 4054
515.6 4087
515.8 4105
516.0 4110
516.2 4139
516.4 4168
516.6 4186
516.8 4198
517.0 4199
517.2 4222
517.4 4245
517.6 4240
517.8 4265
518.0 4260
518.2 4269
518.4 4312
518.6 4292
518.8 4299
519.0 4317
519.2 4354
519.4 4363
519.6 4365
519.8 4367
520.0 4374
520.2 4402
520.4 4396
520.6 4385
520.8 4420
521.0 4419
521.2 4408
521.4 4425
521.6 4425
521.8 4442
522.0 4430
522.2 4436
522.4 4439
522.6 4472
522.8 4463
523.0 4470
523.2 4471
523.4 4476
523.6 4452
523.8 4461
524.0 4464
524.2 4457
524.4 4469
524.6 4467
524.8 4469
525.0 4469
525.2 4471
525.4 4467
525.6 4455
525.8 4463
526.0 4477
526.2 4473
526.4 4481
526.6 4500
526.8 4512
527.0 4508
527.2 4497
527.4 4489
527.6 4491
527.8 4510
528.0 4498
528.2 4475
528.4 4460
528.6 4487
528.8 4466
529.0 4471
529.2 4458
529.4 4465
529.6 4467
529.8 4478
530.0 4449
530.2 4458
530.4 4478
530.6 4481
530.8 4458
531.0 4449
531.2 4446
531.4 4438
531.6 4436
531.8 4419
532.0 4400
532.2 4419
532.4 4398
532.6 4404
532.8 4419
533.0 4426
533.2 4421
533.4 4425
533.6 4431
533.8 4415
534.0 4399
534.2 4417
534.4 4405
534.6 4401
534.8 4403
535.0 4383
535.2 4380
535.4 4384
535.6 4377
535.8 4372
536.0 4352
536.2 4355
536.4 4368
536.6 4376
536.8 4351
537.0 4356
537.2 4362
537.4 4341
537.6 4334
537.8 4348
538.0 4350
538.2 4351
538.4 4348
538.6 4346
538.8 4329
539.0 4322
539.2 4343
539.4 4327
539.6 4317
539.8 4304
540.0 4297
540.2 4288
540.4 4278
540.6 4304
540.8 4306
541.0 4312
541.2 4292
541.4 4297
541.6 4297
541.8 4306
542.0 4293
542.2 4297
542.4 4285
542.6 4288
542.8 4262
543.0 4256
543.2 4276
543.4 4271
543.6 4262
543.8 4248
544.0 4237
544.2 4215
544.4 4201
544.6 4207
544.8 4216
545.0 4206
545.2 4203
545.4 4201
545.6 4201
545.8 4198
546.0 4189
546.2 4174
546.4 4172
546.6 4161
546.8 4141
547.0 4154
547.2 4158
547.4 4181
547.6 4178
547.8 4167
548.0 4162
548.2 4167
548.4 4190
548.6 4158
548.8 4175
549.0 4181
549.2 4158
549.4 4139
549.6 4120
549.8 4139
550.0 4124
550.2 4113
550.4 4105
550.6 4092
550.8 4072
551.0 4093
551.2 4066
551.4 4094
551.6 4070
551.8 4084
552.0 4088
552.2 4033
552.4 4008
552.6 4014
552.8 4019
553.0 4010
553.2 4003
553.4 3987
553.6 4015
553.8 3999
554.0 4010
554.2 3988
554.4 3974
554.6 3972
554.8 3955
555.0 3945
555.2 3936
555.4 3920
555.6 3917
555.8 3931
556.0 3938
556.2 3933
556.4 3911
556.6 3899
556.8 3906
557.0 3922
557.2 3938
557.4 3917
557.6 3890
557.8 3879
558.0 3859
558.2 3851
558.4 3837
558.6 3819
558.8 3828
559.0 3825
559.2 3794
559.4 3768
559.6 3766
559.8 3777
560.0 3762
560.2 3738
560.4 3747
560.6 3751
560.8 3752
561.0 3725
561.2 3711
561.4 3716
561.6 3710
561.8 3715
562.0 3700
562.2 3689
562.4 3696
562.6 3677
562.8 3637
563.0 3635
563.2 3601
563.4 3574
563.6 3587
563.8 3602
564.0 3572
564.2 3582
564.4 3546
564.6 3536
564.8 3521
565.0 3544
565.2 3513
565.4 3496
565.6 3483
565.8 3467
566.0 3487
566.2 3489
566.4 3475
566.6 3465
566.8 3478
567.0 3457
567.2 3439
567.4 3435
567.6 3437
567.8 3423
568.0 3399
568.2 3396
568.4 3379
568.6 3362
568.8 3349
569.0 3339
569.2 3319
569.4 3307
569.6 3290
569.8 3291
570.0 3258
570.2 3254
570.4 3255
570.6 3243
570.8 3242
571.0 3255
571.2 3227
571.4 3234
571.6 3210
571.8 3201
572.0 3190
572.2 3167
572.4 3170
572.6 3160
572.8 3172
573.0 3181
573.2 3164
573.4 3151
573.6 3165
573.8 3171
574.0 3162
574.2 3136
574.4 3127
574.6 3112
574.8 3100
575.0 3070
575.2 3069
575.4 3050
575.6 3040
575.8 3043
576.0 3043
576.2 3021
576.4 3014
576.6 2990
576.8 2991
577.0 3004
577.2 2985
577.4 2987
577.6 3009
577.8 2994
578.0 2968
578.2 2962
578.4 2960
578.6 2926
578.8 2920
579.0 2906
579.2 2894
579.4 2889
579.6 2884
579.8 2874
580.0 2871
580.2 2851
580.4 2836
580.6 2850
580.8 2825
581.0 2823
581.2 2806
581.4 2804
581.6 2791
581.8 2782
582.0 2783
582.2 2797
582.4 2767
582.6 2761
582.8 2747
583.0 2743
583.2 2726
583.4 2690
583.6 2702
583.8 2680
584.0 2667
584.2 2682
584.4 2688
584.6 2678
584.8 2669
585.0 2657
585.2 2674
585.4 2647
585.6 2636
585.8 2633
586.0 2626
586.2 2617
586.4 2598
586.6 2589
586.8 2576
587.0 2560
587.2 2558
587.4 2557
587.6 2511
587.8 2521
588.0 2514
588.2 2494
588.4 2514
588.6 2507
588.8 2496
589.0 2481
589.2 2476
589.4 2474
589.6 2480
589.8 2472
590.0 2475
590.2 2477
590.4 2454
590.6 2434
590.8 2435
591.0 2413
591.2 2408
591.4 2404
591.6 2390
591.8 2399
592.0 2397
592.2 2377
592.4 2352
592.6 2330
592.8 2321
593.0 2321
593.2 2334
593.4 2332
593.6 2336
593.8 2341
594.0 2330
594.2 2333
594.4 2320
594.6 2304
594.8 2289
595.0 2265
595.2 2278
595.4 2258
595.6 2256
595.8 2256
596.0 2265
596.2 2261
596.4 2252
596.6 2252
596.8 2239
597.0 2243
597.2 2216
597.4 2197
597.6 2185
597.8 2174
598.0 2187
598.2 2159
598.4 2127
598.6 2142
598.8 2156
599.0 2140
599.2 2130
599.4 2122
599.6 2122
599.8 2133
600.0 2104
600.2 2110
600.4 2099
600.6 2098
600.8 2092
601.0 2088
601.2 2094
601.4 2084
601.6 2067
601.8 2047
602.0 2043
602.2 2030
602.4 2018
602.6 2014
602.8 2021
603.0 2010
603.2 2013
603.4 1990
603.6 1995
603.8 1984
604.0 1983
604.2 1957
604.4 1962
604.6 1967
604.8 1959
605.0 1947
605.2 1932
605.4 1921
605.6 1933
605.8 1913
606.0 1896
606.2 1897
606.4 1886
606.6 1893
606.8 1904
607.0 1871
607.2 1867
607.4 1864
607.6 1858
607.8 1842
608.0 1846
608.2 1855
608.4 1867
608.6 1858
608.8 1848
609.0 1827
609.2 1833
609.4 1830
609.6 1825
609.8 1804
610.0 1796
610.2 1792
610.4 1767
610.6 1784
610.8 1782
611.0 1786
611.2 1798
611.4 1768
611.6 1774
611.8 1768
612.0 1760
612.2 1745
612.4 1733
612.6 1730
612.8 1730
613.0 1714
613.2 1709
613.4 1701
613.6 1706
613.8 1689
614.0 1672
614.2 1662
614.4 1655
614.6 1656
614.8 1660
615.0 1644
615.2 1636
615.4 1632
615.6 1639
615.8 1636
616.0 1620
616.2 1612
616.4 1601
616.6 1596
616.8 1581
617.0 1573
617.2 1578
617.4 1578
617.6 1597
617.8 1602
618.0 1593
618.2 1586
618.4 1589
618.6 1588
618.8 1570
619.0 1561
619.2 1547
619.4 1544
619.6 1538
619.8 1530
620.0 1544
620.2 1562
620.4 1542
620.6 1504
620.8 1492
621.0 1479
621.2 1466
621.4 1472
621.6 1494
621.8 1495
622.0 1495
622.2 1492
622.4 1466
622.6 1462
622.8 1460
623.0 1456
623.2 1458
623.4 1450
623.6 1453
623.8 1437
624.0 1426
624.2 1421
624.4 1419
624.6 1417
624.8 1406
625.0 1403
625.2 1395
625.4 1377
625.6 1355
625.8 1324
626.0 1334
626.2 1322
626.4 1336
626.6 1346
626.8 1341
627.0 1346
627.2 1330
627.4 1319
627.6 1292
627.8 1285
628.0 1282
628.2 1281
628.4 1300
628.6 1281
628.8 1285
629.0 1283
629.2 1267
629.4 1270
629.6 1270
629.8 1282
630.0 1279
630.2 1272
630.4 1277
630.6 1267
630.8 1251
631.0 1256
631.2 1238
631.4 1242
631.6 1236
631.8 1216
632.0 1198
632.2 1206
632.4 1212
632.6 1227
632.8 1190
633.0 1175
633.2 1189
633.4 1179
633.6 1187
633.8 1192
634.0 1193
634.2 1184
634.4 1194
634.6 1208
634.8 1192
635.0 1158
635.2 1140
635.4 1122
635.6 1112
635.8 1130
636.0 1125
636.2 1144
636.4 1125
636.6 1114
636.8 1140
637.0 1125
637.2 1111
637.4 1104
637.6 1106
637.8 1084
638.0 1066
638.2 1053
638.4 1067
638.6 1066
638.8 1066
639.0 1059
639.2 1051
639.4 1055
639.6 1040
639.8 1043
640.0 1029
640.2 1001
640.4 1022
640.6 999.9
640.8 992.0
641.0 999.6
641.2 989.1
641.4 987.7
641.6 972.4
641.8 980.9
642.0 967.4
642.2 971.0
642.4 986.4
642.6 973.3
642.8 954.1
643.0 971.9
643.2 962.8
643.4 956.6
643.6 953.2
643.8 957.3
644.0 959.7
644.2 943.2
644.4 960.4
644.6 946.0
644.8 944.0
645.0 945.9
645.2 929.6
645.4 913.3
645.6 908.7
645.8 914.5
646.0 914.8
646.2 900.0
646.4 885.7
646.6 893.5
646.8 911.4
647.0 912.9
647.2 906.8
647.4 911.1
647.6 885.2
647.8 878.9
648.0 897.2
648.2 883.6
648.4 865.2
648.6 867.1
648.8 867.7
649.0 867.8
649.2 882.6
649.4 882.4
649.6 870.1
649.8 858.9
650.0 860.3
650.2 853.2
650.4 864.9
650.6 873.7
650.8 869.6
651.0 875.8
651.2 874.0
651.4 866.4
651.6 859.7
651.8 852.9
652.0 844.5
652.2 835.6
652.4 836.6
652.6 830.8
652.8 829.6
653.0 827.8
653.2 834.8
653.4 827.6
653.6 833.4
653.8 817.2
654.0 803.2
654.2 799.5
654.4 803.5
654.6 809.6
654.8 812.1
655.0 808.6
655.2 822.9
655.4 812.3
655.6 802.3
655.8 799.3
656.0 782.7
656.2 785.2
656.4 777.9
656.6 788.2
656.8 773.1
657.0 754.1
657.2 764.7
657.4 769.1
657.6 750.3
657.8 765.9
658.0 755.1
658.2 757.7
658.4 748.1
658.6 748.0
658.8 753.4
659.0 753.4
659.2 757.5
659.4 747.4
659.6 735.1
659.8 732.6
660.0 736.0
660.2 725.2
660.4 723.7
660.6 719.6
660.8 708.3
661.0 716.5
661.2 723.5
661.4 744.5
661.6 741.9
661.8 731.0
662.0 740.8
662.2 727.1
662.4 699.2
662.6 709.1
662.8 696.6
663.0 694.8
663.2 696.4
663.4 691.6
663.6 667.7
663.8 672.1
664.0 680.1
664.2 668.9
664.4 679.5
664.6 683.6
664.8 687.3
665.0 678.0
665.2 668.6
665.4 668.2
665.6 666.1
665.8 687.7
666.0 680.6
666.2 676.9
666.4 677.4
666.6 675.9
666.8 684.1
667.0 673.1
667.2 669.8
667.4 660.2
667.6 651.3
667.8 644.5
668.0 631.3
668.2 618.2
668.4 634.7
668.6 622.3
668.8 617.7
669.0 618.9
669.2 612.8
669.4 616.9
669.6 616.5
669.8 634.2
670.0 628.6
670.2 627.3
670.4 628.5
670.6 615.8
670.8 600.3
671.0 598.9
671.2 594.8
671.4 614.1
671.6 624.3
671.8 605.0
672.0 610.1
672.2 601.9
672.4 598.3
672.6 605.7
672.8 592.4
673.0 584.9
673.2 568.2
673.4 584.0
673.6 574.5
673.8 570.4
674.0 576.8
674.2 560.9
674.4 577.3
674.6 561.3
674.8 550.7
675.0 543.9
675.2 543.4
675.4 557.9
675.6 549.8
675.8 564.2
676.0 563.0
676.2 559.6
676.4 541.8
676.6 534.9
676.8 523.2
677.0 526.0
677.2 515.2
677.4 515.4
677.6 518.2
677.8 515.3
678.0 518.8
678.2 524.6
678.4 537.8
678.6 511.3
678.8 501.7
679.0 511.0
679.2 501.7
679.4 499.0
679.6 485.8
679.8 511.0
680.0 512.7
680.2 500.1
680.4 506.5
680.6 492.7
680.8 484.0
681.0 496.3
681.2 513.0
681.4 507.4
681.6 513.9
681.8 511.6
682.0 484.9
682.2 480.1
682.4 472.1
682.6 476.6
682.8 465.4
683.0 454.8
683.2 435.8
683.4 468.6
683.6 478.7
683.8 461.9
684.0 439.6
684.2 437.2
684.4 438.2
684.6 432.7
684.8 448.1
685.0 443.1
685.2 444.9
685.4 422.7
685.6 430.2
685.8 444.6
686.0 452.7
686.2 453.9
686.4 457.2
686.6 448.3
686.8 446.1
687.0 433.1
687.2 425.2
687.4 438.5
687.6 419.2
687.8 414.8
688.0 409.6
688.2 419.3
688.4 405.1
688.6 407.5
688.8 426.1
689.0 408.7
689.2 400.1
689.4 390.5
689.6 395.5
689.8 411.6
690.0 403.0
690.2 403.7
690.4 388.3
690.6 388.4
690.8 385.2
691.0 389.1
691.2 386.5
691.4 407.3
691.6 387.8
691.8 380.9
692.0 383.9
692.2 377.1
692.4 392.2
692.6 358.8
692.8 360.9
693.0 362.2
693.2 364.4
693.4 374.0
693.6 380.0
693.8 379.0
694.0 385.6
694.2 372.1
694.4 352.5
694.6 352.8
694.8 340.8
695.0 329.0
695.2 337.5
695.4 343.2
695.6 343.9
695.8 323.6
696.0 314.0
696.2 307.1
696.4 317.4
696.6 333.3
696.8 329.3
697.0 312.6
697.2 307.7
697.4 311.3
697.6 326.9
697.8 333.6
698.0 332.0
698.2 338.7
698.4 321.2
698.6 307.8
698.8 307.2
699.0 302.5
699.2 317.2
699.4 321.5
699.6 341.1
699.8 322.7
700.0 332.2
700.2 317.3
700.4 285.3
700.6 282.5
700.8 310.7
701.0 297.4
701.2 285.5
701.4 282.3
701.6 286.1
701.8 279.8
702.0 292.6
702.2 275.2
702.4 270.2
702.6 269.2
702.8 277.1
703.0 289.8
703.2 283.2
703.4 272.3
703.6 261.0
703.8 252.1
704.0 246.9
704.2 248.5
704.4 252.0
704.6 262.9
704.8 261.4
705.0 270.5
705.2 267.5
705.4 262.9
705.6 263.7
705.8 266.1
706.0 285.9
706.2 282.4
706.4 272.3
706.6 265.3
706.8 272.8
707.0 267.3
707.2 262.9
707.4 250.3
707.6 246.1
707.8 260.4
708.0 246.3
708.2 248.2
708.4 244.5
708.6 246.5
708.8 248.0
709.0 248.4
709.2 245.6
709.4 238.0
709.6 261.7
709.8 239.1
710.0 234.3
710.2 229.0
710.4 226.4
710.6 231.8
710.8 229.6
711.0 232.3
711.2 232.0
711.4 234.1
711.6 230.5
711.8 231.0
712.0 232.2
712.2 238.9
712.4 217.3
712.6 226.0
712.8 223.6
713.0 208.4
713.2 223.5
713.4 209.8
713.6 201.0
713.8 206.3
714.0 213.8
714.2 204.1
714.4 208.9
714.6 212.8
714.8 219.8
715.0 221.1
715.2 221.6
715.4 209.8
715.6 213.5
715.8 214.9
716.0 222.1
716.2 233.4
716.4 220.6
716.6 211.3
716.8 212.1
717.0 215.5
717.2 208.7
717.4 217.2
717.6 224.4
717.8 216.3
718.0 211.6
718.2 211.3
718.4 219.1
718.6 207.2
718.8 202.0
719.0 216.2
719.2 205.9
719.4 201.2
719.6 198.9
719.8 192.2
720.0 188.9
720.2 194.3
720.4 192.3
720.6 185.7
720.8 177.3
721.0 190.0
721.2 190.7
721.4 196.9
721.6 197.6
721.8 186.6
722.0 183.5
722.2 182.8
722.4 180.0
722.6 191.9
722.8 182.0
723.0 179.9
723.2 171.4
723.4 176.2
723.6 184.0
723.8 194.7
724.0 199.3
724.2 189.0
724.4 195.4
724.6 191.8
724.8 183.1
725.0 188.1
725.2 191.9
725.4 189.4
725.6 190.2
725.8 187.0
726.0 180.5
726.2 182.4
726.4 182.6
726.6 177.5
726.8 181.4
727.0 177.0
727.2 180.1
727.4 186.8
727.6 181.8
727.8 186.6
728.0 182.1
728.2 177.3
728.4 174.1
728.6 174.4
728.8 190.7
729.0 194.6
729.2 182.8
729.4 188.1
729.6 193.0
729.8 194.8
730.0 191.7
730.2 172.1
730.4 164.9
730.6 175.8
730.8 164.5
731.0 164.6
731.2 172.8
731.4 182.4
731.6 178.7
731.8 166.7
732.0 173.8
732.2 171.0
732.4 178.7
732.6 171.8
732.8 168.5
733.0 161.2
733.2 164.6
733.4 155.6
733.6 156.5
733.8 156.9
734.0 159.6
734.2 165.4
734.4 166.2
734.6 157.7
734.8 153.8
735.0 151.8
735.2 164.8
735.4 162.9
735.6 163.3
735.8 154.3
736.0 154.5
736.2 157.8
736.4 148.3
736.6 150.7
736.8 143.8
737.0 140.9
737.2 143.7
737.4 149.0
737.6 140.6
737.8 137.5
738.0 147.4
738.2 140.7
738.4 141.9
738.6 149.8
738.8 159.3
739.0 166.1
739.2 154.2
739.4 153.1
739.6 149.7
739.8 155.0
740.0 156.5
740.2 157.2
740.4 159.0
740.6 148.7
740.8 146.5
741.0 139.5
741.2 143.8
741.4 137.3
741.6 148.7
741.8 152.3
742.0 147.4
742.2 148.4
742.4 147.4
742.6 141.3
742.8 134.5
743.0 138.1
743.2 140.9
743.4 145.2
743.6 153.5
743.8 159.2
744.0 151.2
744.2 152.9
744.4 143.1
744.6 145.6
744.8 149.4
745.0 151.2
745.2 152.4
745.4 150.7
745.6 147.8
745.8 143.4
746.0 134.7
746.2 145.9
746.4 136.0
746.6 140.8
746.8 144.4
747.0 142.8
747.2 150.3
747.4 131.4
747.6 133.5
747.8 131.5
748.0 124.0
748.2 127.6
748.4 130.7
748.6 132.3
748.8 128.7
749.0 126.2
749.2 123.2
749.4 127.7
749.6 129.9
749.8 134.5
750.0 133.7
##END=
