# Supplementary material for: Photocatalyzed cycloaromatization of vinylsilanes with arylsulfonylazides
Source: Nat Commun. 2021 Jun 3;12:3304. doi: 10.1038/s41467-021-23326-2 (PMC8175346; doi:10.1038/s41467-021-23326-2)
Supplement: Supplementary file 3 — Source Data [file 41467_2021_23326_MOESM3_ESM.zip › Source Data for NC-SI-III-2021-2-5/Stern-Volmer quenching data for Fig. S6/[2a] = 1x10-4 M (FDS).DX]

##TITLE= TS1
##JCAMP-DX= 4.24
##DATA TYPE= FL SPECTRUM
##ORIGIN= 
##OWNER= admin
##DATE= 10:33:50, 11/06/2020
##SAMPLE DESCRIPTION= 
##SPECTROMETER/DATA SYSTEM= Hitachi Model F-7000 FL Spectrophotometer;
Serial number: 2819-003;
ROM Version: 5J14000 12;
##INSTRUMENT PARAMETERS= Scan mode= Emission;
Data mode= Fluorescence;
EX WL= 400.0 nm;
Scan speed= 1200 nm/min;
Delay= 0.0 s;
EX Slit= 5.0 nm;
EM Slit= 5.0 nm;
PMT Voltage= 900 V;
Response= Auto 
Corrected spectra= On;
##DELTAX= 0.2
##XLABEL= nm
##YLABEL= Data
##XUNITS= NANOMETERS
##YUNITS= ARBITRARY UNITS
##XFACTOR= 1.0
##YFACTOR= 1.0
##FIRSTX= 420.0
##LASTX= 750.0
##NPOINTS= 1651
##XYDATA= (X++(Y..Y))
420.0 140.2
420.2 141.4
420.4 141.1
420.6 142.2
420.8 144.4
421.0 145.2
421.2 142.5
421.4 144.7
421.6 143.6
421.8 141.2
422.0 142.2
422.2 140.3
422.4 139.8
422.6 139.6
422.8 140.6
423.0 139.7
423.2 139.7
423.4 139.5
423.6 134.4
423.8 132.1
424.0 132.8
424.2 129.6
424.4 127.1
424.6 126.9
424.8 122.8
425.0 123.4
425.2 122.5
425.4 121.2
425.6 121.7
425.8 120.1
426.0 118.1
426.2 116.1
426.4 115.6
426.6 112.4
426.8 109.2
427.0 107.7
427.2 107.5
427.4 103.8
427.6 100.3
427.8 97.45
428.0 95.21
428.2 93.67
428.4 95.64
428.6 95.25
428.8 93.08
429.0 91.94
429.2 90.86
429.4 90.67
429.6 90.76
429.8 88.21
430.0 86.51
430.2 85.84
430.4 83.08
430.6 80.12
430.8 79.31
431.0 79.32
431.2 82.16
431.4 81.31
431.6 83.06
431.8 81.96
432.0 81.65
432.2 83.56
432.4 82.44
432.6 78.62
432.8 81.47
433.0 81.36
433.2 81.89
433.4 83.30
433.6 84.79
433.8 82.29
434.0 82.84
434.2 81.57
434.4 82.54
434.6 81.60
434.8 82.40
435.0 84.14
435.2 83.92
435.4 84.70
435.6 81.88
435.8 81.34
436.0 80.81
436.2 80.32
436.4 82.99
436.6 82.43
436.8 82.04
437.0 82.94
437.2 81.96
437.4 81.46
437.6 79.30
437.8 79.79
438.0 78.72
438.2 79.95
438.4 83.80
438.6 83.79
438.8 81.30
439.0 79.73
439.2 80.80
439.4 81.34
439.6 83.00
439.8 83.03
440.0 84.49
440.2 85.19
440.4 84.64
440.6 85.74
440.8 85.71
441.0 85.13
441.2 84.92
441.4 85.27
441.6 86.27
441.8 84.67
442.0 84.14
442.2 86.76
442.4 86.80
442.6 89.18
442.8 92.45
443.0 95.34
443.2 97.31
443.4 99.39
443.6 99.30
443.8 103.0
444.0 105.6
444.2 107.1
444.4 110.2
444.6 113.5
444.8 115.5
445.0 117.8
445.2 120.7
445.4 127.8
445.6 130.7
445.8 136.8
446.0 144.2
446.2 151.3
446.4 158.8
446.6 165.4
446.8 174.1
447.0 180.9
447.2 188.0
447.4 198.4
447.6 207.3
447.8 215.2
448.0 221.7
448.2 232.5
448.4 245.9
448.6 252.5
448.8 265.6
449.0 272.7
449.2 284.1
449.4 296.2
449.6 299.3
449.8 304.6
450.0 314.7
450.2 328.2
450.4 337.8
450.6 345.7
450.8 349.3
451.0 357.7
451.2 364.1
451.4 367.2
451.6 368.4
451.8 370.1
452.0 377.1
452.2 380.9
452.4 381.8
452.6 370.4
452.8 372.1
453.0 378.4
453.2 380.9
453.4 374.0
453.6 368.0
453.8 371.3
454.0 361.0
454.2 354.3
454.4 345.2
454.6 332.0
454.8 325.2
455.0 316.6
455.2 308.2
455.4 301.5
455.6 293.6
455.8 282.9
456.0 273.3
456.2 261.2
456.4 248.5
456.6 240.5
456.8 234.7
457.0 227.4
457.2 216.3
457.4 204.8
457.6 192.7
457.8 186.5
458.0 180.5
458.2 169.1
458.4 159.7
458.6 153.2
458.8 144.0
459.0 140.3
459.2 137.1
459.4 133.3
459.6 123.9
459.8 115.6
460.0 112.7
460.2 113.7
460.4 108.7
460.6 104.7
460.8 103.2
461.0 101.2
461.2 100.9
461.4 96.81
461.6 94.13
461.8 92.84
462.0 94.71
462.2 93.38
462.4 94.18
462.6 91.75
462.8 89.67
463.0 88.31
463.2 87.72
463.4 86.67
463.6 88.61
463.8 88.96
464.0 88.71
464.2 90.84
464.4 88.85
464.6 90.20
464.8 91.14
465.0 91.49
465.2 94.59
465.4 96.23
465.6 94.75
465.8 92.70
466.0 92.98
466.2 96.08
466.4 93.99
466.6 96.27
466.8 96.84
467.0 97.12
467.2 97.11
467.4 96.58
467.6 98.12
467.8 97.53
468.0 98.46
468.2 99.80
468.4 102.3
468.6 104.0
468.8 105.5
469.0 107.4
469.2 109.5
469.4 110.5
469.6 111.6
469.8 113.6
470.0 112.8
470.2 111.8
470.4 116.4
470.6 119.3
470.8 118.7
471.0 120.6
471.2 122.5
471.4 123.8
471.6 125.7
471.8 127.3
472.0 130.5
472.2 130.1
472.4 128.3
472.6 131.2
472.8 129.4
473.0 132.1
473.2 134.9
473.4 135.1
473.6 137.8
473.8 141.3
474.0 139.3
474.2 143.4
474.4 147.7
474.6 150.0
474.8 149.4
475.0 152.0
475.2 157.1
475.4 158.5
475.6 162.1
475.8 166.1
476.0 168.5
476.2 170.3
476.4 175.4
476.6 179.4
476.8 182.5
477.0 186.0
477.2 186.7
477.4 188.8
477.6 191.8
477.8 198.2
478.0 202.6
478.2 206.2
478.4 207.1
478.6 209.3
478.8 217.7
479.0 221.6
479.2 219.8
479.4 221.7
479.6 221.9
479.8 221.0
480.0 230.9
480.2 235.9
480.4 233.0
480.6 237.7
480.8 244.1
481.0 243.6
481.2 245.6
481.4 252.1
481.6 260.6
481.8 268.6
482.0 277.2
482.2 282.9
482.4 293.3
482.6 296.1
482.8 303.0
483.0 305.2
483.2 302.2
483.4 307.0
483.6 313.2
483.8 324.3
484.0 337.1
484.2 344.3
484.4 353.2
484.6 359.0
484.8 368.1
485.0 374.3
485.2 379.1
485.4 385.0
485.6 392.4
485.8 396.4
486.0 411.4
486.2 426.0
486.4 435.2
486.6 441.4
486.8 448.8
487.0 460.5
487.2 467.1
487.4 482.2
487.6 494.5
487.8 505.2
488.0 514.6
488.2 524.1
488.4 534.9
488.6 542.3
488.8 551.3
489.0 559.8
489.2 568.5
489.4 589.8
489.6 597.8
489.8 609.2
490.0 617.9
490.2 632.5
490.4 642.5
490.6 657.9
490.8 668.9
491.0 689.2
491.2 699.5
491.4 722.9
491.6 727.7
491.8 756.8
492.0 773.0
492.2 784.3
492.4 800.1
492.6 829.9
492.8 848.6
493.0 867.3
493.2 884.5
493.4 899.4
493.6 922.8
493.8 944.7
494.0 953.1
494.2 963.0
494.4 992.3
494.6 1021
494.8 1043
495.0 1059
495.2 1075
495.4 1109
495.6 1130
495.8 1159
496.0 1178
496.2 1197
496.4 1222
496.6 1255
496.8 1274
497.0 1284
497.2 1315
497.4 1340
497.6 1370
497.8 1416
498.0 1437
498.2 1462
498.4 1487
498.6 1516
498.8 1542
499.0 1571
499.2 1601
499.4 1620
499.6 1652
499.8 1670
500.0 1703
500.2 1737
500.4 1762
500.6 1784
500.8 1828
501.0 1858
501.2 1880
501.4 1897
501.6 1938
501.8 1964
502.0 1998
502.2 2044
502.4 2070
502.6 2096
502.8 2111
503.0 2137
503.2 2158
503.4 2198
503.6 2225
503.8 2254
504.0 2288
504.2 2338
504.4 2364
504.6 2379
504.8 2398
505.0 2442
505.2 2478
505.4 2516
505.6 2553
505.8 2589
506.0 2606
506.2 2642
506.4 2656
506.6 2682
506.8 2726
507.0 2739
507.2 2786
507.4 2796
507.6 2851
507.8 2884
508.0 2932
508.2 2962
508.4 2962
508.6 2985
508.8 3005
509.0 3066
509.2 3085
509.4 3122
509.6 3129
509.8 3164
510.0 3191
510.2 3202
510.4 3214
510.6 3247
510.8 3283
511.0 3305
511.2 3307
511.4 3332
511.6 3349
511.8 3387
512.0 3408
512.2 3425
512.4 3463
512.6 3486
512.8 3518
513.0 3527
513.2 3546
513.4 3565
513.6 3588
513.8 3600
514.0 3642
514.2 3663
514.4 3683
514.6 3700
514.8 3689
515.0 3703
515.2 3694
515.4 3715
515.6 3738
515.8 3769
516.0 3802
516.2 3805
516.4 3819
516.6 3820
516.8 3830
517.0 3851
517.2 3858
517.4 3880
517.6 3907
517.8 3895
518.0 3919
518.2 3931
518.4 3934
518.6 3939
518.8 3941
519.0 3938
519.2 3963
519.4 3997
519.6 3999
519.8 4007
520.0 4008
520.2 4024
520.4 4028
520.6 4027
520.8 4006
521.0 4023
521.2 4054
521.4 4064
521.6 4077
521.8 4054
522.0 4064
522.2 4068
522.4 4069
522.6 4069
522.8 4051
523.0 4063
523.2 4048
523.4 4065
523.6 4077
523.8 4073
524.0 4090
524.2 4104
524.4 4085
524.6 4086
524.8 4074
525.0 4080
525.2 4081
525.4 4104
525.6 4128
525.8 4121
526.0 4110
526.2 4093
526.4 4114
526.6 4135
526.8 4140
527.0 4100
527.2 4098
527.4 4099
527.6 4089
527.8 4106
528.0 4087
528.2 4099
528.4 4090
528.6 4066
528.8 4083
529.0 4068
529.2 4082
529.4 4078
529.6 4060
529.8 4070
530.0 4067
530.2 4049
530.4 4059
530.6 4048
530.8 4035
531.0 4042
531.2 4043
531.4 4054
531.6 4055
531.8 4061
532.0 4071
532.2 4065
532.4 4043
532.6 4045
532.8 4050
533.0 4048
533.2 4032
533.4 4002
533.6 4015
533.8 4016
534.0 3999
534.2 3999
534.4 3996
534.6 3972
534.8 4026
535.0 4031
535.2 4033
535.4 4009
535.6 4011
535.8 4011
536.0 4008
536.2 4007
536.4 4020
536.6 4029
536.8 4028
537.0 4012
537.2 4018
537.4 4009
537.6 4015
537.8 4000
538.0 3983
538.2 3955
538.4 3946
538.6 3949
538.8 3945
539.0 3941
539.2 3929
539.4 3934
539.6 3935
539.8 3937
540.0 3933
540.2 3952
540.4 3934
540.6 3927
540.8 3929
541.0 3951
541.2 3953
541.4 3926
541.6 3924
541.8 3929
542.0 3946
542.2 3962
542.4 3942
542.6 3950
542.8 3946
543.0 3918
543.2 3892
543.4 3898
543.6 3879
543.8 3870
544.0 3870
544.2 3862
544.4 3843
544.6 3880
544.8 3868
545.0 3869
545.2 3855
545.4 3869
545.6 3854
545.8 3871
546.0 3848
546.2 3851
546.4 3858
546.6 3871
546.8 3868
547.0 3872
547.2 3831
547.4 3830
547.6 3827
547.8 3824
548.0 3807
548.2 3803
548.4 3786
548.6 3806
548.8 3807
549.0 3814
549.2 3786
549.4 3775
549.6 3777
549.8 3761
550.0 3753
550.2 3767
550.4 3770
550.6 3755
550.8 3756
551.0 3727
551.2 3726
551.4 3754
551.6 3738
551.8 3731
552.0 3703
552.2 3702
552.4 3686
552.6 3691
552.8 3710
553.0 3691
553.2 3680
553.4 3666
553.6 3672
553.8 3677
554.0 3664
554.2 3669
554.4 3635
554.6 3635
554.8 3606
555.0 3614
555.2 3594
555.4 3594
555.6 3588
555.8 3579
556.0 3569
556.2 3553
556.4 3542
556.6 3540
556.8 3550
557.0 3536
557.2 3524
557.4 3521
557.6 3552
557.8 3521
558.0 3526
558.2 3542
558.4 3526
558.6 3504
558.8 3479
559.0 3455
559.2 3445
559.4 3450
559.6 3452
559.8 3457
560.0 3448
560.2 3446
560.4 3438
560.6 3420
560.8 3409
561.0 3395
561.2 3376
561.4 3374
561.6 3390
561.8 3412
562.0 3414
562.2 3376
562.4 3322
562.6 3329
562.8 3318
563.0 3329
563.2 3302
563.4 3271
563.6 3290
563.8 3276
564.0 3268
564.2 3253
564.4 3243
564.6 3216
564.8 3228
565.0 3233
565.2 3218
565.4 3214
565.6 3221
565.8 3231
566.0 3213
566.2 3207
566.4 3180
566.6 3197
566.8 3210
567.0 3192
567.2 3180
567.4 3168
567.6 3131
567.8 3133
568.0 3122
568.2 3114
568.4 3085
568.6 3085
568.8 3066
569.0 3064
569.2 3068
569.4 3070
569.6 3053
569.8 3030
570.0 3030
570.2 3012
570.4 2990
570.6 3002
570.8 3006
571.0 3025
571.2 3003
571.4 2968
571.6 2951
571.8 2963
572.0 2949
572.2 2943
572.4 2916
572.6 2905
572.8 2903
573.0 2897
573.2 2915
573.4 2912
573.6 2914
573.8 2909
574.0 2902
574.2 2908
574.4 2891
574.6 2865
574.8 2861
575.0 2837
575.2 2838
575.4 2845
575.6 2832
575.8 2828
576.0 2802
576.2 2805
576.4 2793
576.6 2767
576.8 2767
577.0 2778
577.2 2771
577.4 2762
577.6 2753
577.8 2745
578.0 2739
578.2 2717
578.4 2717
578.6 2710
578.8 2711
579.0 2691
579.2 2662
579.4 2636
579.6 2639
579.8 2630
580.0 2608
580.2 2599
580.4 2600
580.6 2619
580.8 2629
581.0 2623
581.2 2615
581.4 2577
581.6 2550
581.8 2534
582.0 2517
582.2 2517
582.4 2544
582.6 2539
582.8 2501
583.0 2518
583.2 2534
583.4 2516
583.6 2512
583.8 2509
584.0 2473
584.2 2483
584.4 2484
584.6 2468
584.8 2471
585.0 2472
585.2 2442
585.4 2449
585.6 2444
585.8 2423
586.0 2422
586.2 2431
586.4 2411
586.6 2383
586.8 2371
587.0 2363
587.2 2362
587.4 2347
587.6 2357
587.8 2363
588.0 2355
588.2 2358
588.4 2353
588.6 2352
588.8 2316
589.0 2334
589.2 2306
589.4 2310
589.6 2289
589.8 2287
590.0 2287
590.2 2278
590.4 2255
590.6 2277
590.8 2253
591.0 2219
591.2 2223
591.4 2210
591.6 2207
591.8 2214
592.0 2198
592.2 2177
592.4 2164
592.6 2153
592.8 2166
593.0 2155
593.2 2157
593.4 2165
593.6 2149
593.8 2126
594.0 2114
594.2 2106
594.4 2108
594.6 2111
594.8 2090
595.0 2103
595.2 2057
595.4 2068
595.6 2056
595.8 2061
596.0 2052
596.2 2045
596.4 2036
596.6 2040
596.8 2051
597.0 2053
597.2 2039
597.4 2038
597.6 2026
597.8 2013
598.0 1997
598.2 2003
598.4 1993
598.6 1997
598.8 1979
599.0 1957
599.2 1957
599.4 1965
599.6 1966
599.8 1968
600.0 1969
600.2 1956
600.4 1949
600.6 1933
600.8 1908
601.0 1899
601.2 1900
601.4 1910
601.6 1891
601.8 1881
602.0 1880
602.2 1880
602.4 1891
602.6 1875
602.8 1882
603.0 1889
603.2 1865
603.4 1864
603.6 1850
603.8 1827
604.0 1825
604.2 1831
604.4 1813
604.6 1801
604.8 1799
605.0 1802
605.2 1791
605.4 1794
605.6 1778
605.8 1759
606.0 1753
606.2 1733
606.4 1723
606.6 1729
606.8 1718
607.0 1718
607.2 1724
607.4 1719
607.6 1726
607.8 1712
608.0 1708
608.2 1707
608.4 1690
608.6 1674
608.8 1692
609.0 1687
609.2 1678
609.4 1663
609.6 1662
609.8 1657
610.0 1650
610.2 1662
610.4 1637
610.6 1612
610.8 1607
611.0 1604
611.2 1625
611.4 1607
611.6 1599
611.8 1616
612.0 1618
612.2 1601
612.4 1596
612.6 1584
612.8 1595
613.0 1580
613.2 1583
613.4 1571
613.6 1557
613.8 1528
614.0 1543
614.2 1552
614.4 1542
614.6 1534
614.8 1509
615.0 1505
615.2 1508
615.4 1494
615.6 1492
615.8 1495
616.0 1484
616.2 1473
616.4 1474
616.6 1486
616.8 1498
617.0 1485
617.2 1486
617.4 1481
617.6 1485
617.8 1471
618.0 1462
618.2 1446
618.4 1427
618.6 1426
618.8 1416
619.0 1409
619.2 1427
619.4 1410
619.6 1394
619.8 1411
620.0 1410
620.2 1404
620.4 1410
620.6 1410
620.8 1386
621.0 1381
621.2 1386
621.4 1382
621.6 1348
621.8 1342
622.0 1333
622.2 1336
622.4 1347
622.6 1332
622.8 1332
623.0 1340
623.2 1327
623.4 1318
623.6 1308
623.8 1282
624.0 1269
624.2 1282
624.4 1278
624.6 1294
624.8 1286
625.0 1288
625.2 1294
625.4 1284
625.6 1286
625.8 1292
626.0 1247
626.2 1223
626.4 1213
626.6 1210
626.8 1222
627.0 1234
627.2 1242
627.4 1234
627.6 1218
627.8 1203
628.0 1207
628.2 1206
628.4 1204
628.6 1186
628.8 1189
629.0 1195
629.2 1187
629.4 1183
629.6 1175
629.8 1177
630.0 1153
630.2 1164
630.4 1163
630.6 1138
630.8 1157
631.0 1168
631.2 1143
631.4 1136
631.6 1114
631.8 1116
632.0 1097
632.2 1084
632.4 1104
632.6 1103
632.8 1103
633.0 1093
633.2 1097
633.4 1088
633.6 1094
633.8 1083
634.0 1065
634.2 1073
634.4 1064
634.6 1049
634.8 1058
635.0 1030
635.2 1036
635.4 1041
635.6 1061
635.8 1063
636.0 1065
636.2 1061
636.4 1024
636.6 1031
636.8 1013
637.0 1015
637.2 1020
637.4 1014
637.6 1011
637.8 1008
638.0 1009
638.2 997.6
638.4 1014
638.6 1009
638.8 1005
639.0 1004
639.2 1001
639.4 1009
639.6 993.5
639.8 975.2
640.0 973.6
640.2 944.2
640.4 938.6
640.6 925.0
640.8 920.5
641.0 918.2
641.2 929.7
641.4 930.6
641.6 926.2
641.8 907.6
642.0 911.9
642.2 910.1
642.4 906.3
642.6 911.7
642.8 902.1
643.0 896.6
643.2 908.9
643.4 915.2
643.6 890.8
643.8 899.8
644.0 881.6
644.2 902.1
644.4 902.8
644.6 886.6
644.8 874.4
645.0 873.8
645.2 877.0
645.4 891.1
645.6 885.7
645.8 860.9
646.0 874.6
646.2 865.4
646.4 891.5
646.6 876.6
646.8 866.6
647.0 854.8
647.2 849.2
647.4 850.4
647.6 850.8
647.8 833.8
648.0 832.7
648.2 829.9
648.4 833.5
648.6 834.1
648.8 828.1
649.0 821.8
649.2 823.7
649.4 823.5
649.6 810.4
649.8 805.7
650.0 815.7
650.2 815.7
650.4 805.7
650.6 814.1
650.8 811.3
651.0 805.8
651.2 794.8
651.4 791.4
651.6 791.3
651.8 777.5
652.0 784.5
652.2 792.1
652.4 782.5
652.6 793.3
652.8 782.7
653.0 787.4
653.2 780.7
653.4 760.7
653.6 769.1
653.8 769.1
654.0 781.7
654.2 782.1
654.4 794.0
654.6 774.0
654.8 760.5
655.0 762.6
655.2 755.6
655.4 745.6
655.6 747.2
655.8 733.4
656.0 724.8
656.2 727.1
656.4 713.9
656.6 727.9
656.8 730.3
657.0 732.0
657.2 716.8
657.4 719.4
657.6 716.4
657.8 724.7
658.0 730.2
658.2 715.6
658.4 709.1
658.6 702.8
658.8 701.4
659.0 695.1
659.2 691.6
659.4 689.6
659.6 684.2
659.8 698.3
660.0 690.7
660.2 691.7
660.4 678.6
660.6 680.1
660.8 679.9
661.0 679.3
661.2 686.3
661.4 689.0
661.6 689.6
661.8 677.8
662.0 698.5
662.2 701.5
662.4 687.9
662.6 683.2
662.8 688.3
663.0 685.3
663.2 685.7
663.4 687.3
663.6 669.4
663.8 655.7
664.0 634.1
664.2 631.5
664.4 610.9
664.6 601.6
664.8 594.6
665.0 602.6
665.2 620.4
665.4 607.7
665.6 616.7
665.8 610.9
666.0 605.9
666.2 600.0
666.4 612.4
666.6 602.7
666.8 605.1
667.0 591.9
667.2 606.7
667.4 617.1
667.6 599.8
667.8 582.5
668.0 573.6
668.2 578.8
668.4 564.8
668.6 597.9
668.8 593.8
669.0 604.5
669.2 603.0
669.4 601.1
669.6 604.2
669.8 594.5
670.0 581.3
670.2 578.1
670.4 554.6
670.6 557.4
670.8 552.7
671.0 567.2
671.2 569.5
671.4 575.6
671.6 547.3
671.8 568.9
672.0 565.1
672.2 564.6
672.4 558.7
672.6 544.2
672.8 537.2
673.0 537.9
673.2 537.1
673.4 528.3
673.6 532.2
673.8 537.9
674.0 557.5
674.2 534.3
674.4 524.8
674.6 499.1
674.8 508.4
675.0 515.3
675.2 521.0
675.4 528.6
675.6 522.7
675.8 504.9
676.0 505.7
676.2 488.0
676.4 482.9
676.6 493.4
676.8 481.1
677.0 503.4
677.2 494.9
677.4 518.0
677.6 517.0
677.8 523.5
678.0 520.2
678.2 503.6
678.4 487.8
678.6 468.6
678.8 442.4
679.0 441.0
679.2 443.5
679.4 453.4
679.6 459.9
679.8 467.0
680.0 476.7
680.2 486.7
680.4 471.9
680.6 449.7
680.8 462.2
681.0 464.7
681.2 487.0
681.4 488.5
681.6 499.9
681.8 471.6
682.0 441.5
682.2 437.0
682.4 444.6
682.6 428.7
682.8 456.3
683.0 439.8
683.2 424.0
683.4 441.9
683.6 442.7
683.8 430.6
684.0 440.7
684.2 400.3
684.4 401.6
684.6 400.5
684.8 407.6
685.0 408.1
685.2 398.1
685.4 409.7
685.6 412.1
685.8 419.4
686.0 406.1
686.2 401.7
686.4 404.3
686.6 396.3
686.8 404.6
687.0 405.3
687.2 418.3
687.4 416.8
687.6 410.1
687.8 397.6
688.0 389.1
688.2 379.0
688.4 384.8
688.6 368.0
688.8 364.8
689.0 353.9
689.2 357.5
689.4 352.5
689.6 342.0
689.8 356.6
690.0 362.0
690.2 365.8
690.4 345.7
690.6 326.1
690.8 320.5
691.0 314.7
691.2 318.2
691.4 306.8
691.6 325.0
691.8 322.5
692.0 332.7
692.2 349.0
692.4 338.6
692.6 346.8
692.8 344.7
693.0 356.0
693.2 337.0
693.4 323.4
693.6 318.4
693.8 333.7
694.0 318.4
694.2 331.1
694.4 325.9
694.6 339.9
694.8 332.4
695.0 324.2
695.2 326.3
695.4 312.7
695.6 304.1
695.8 313.5
696.0 313.3
696.2 304.8
696.4 296.4
696.6 289.6
696.8 292.0
697.0 304.5
697.2 314.5
697.4 301.9
697.6 315.6
697.8 313.0
698.0 292.8
698.2 281.6
698.4 268.1
698.6 258.7
698.8 266.3
699.0 267.5
699.2 276.7
699.4 267.6
699.6 279.0
699.8 280.0
700.0 272.9
700.2 261.6
700.4 261.9
700.6 274.4
700.8 267.2
701.0 272.1
701.2 276.9
701.4 283.8
701.6 274.1
701.8 277.9
702.0 272.8
702.2 266.4
702.4 257.6
702.6 253.4
702.8 251.6
703.0 252.7
703.2 247.2
703.4 242.8
703.6 252.9
703.8 247.6
704.0 258.8
704.2 264.8
704.4 257.2
704.6 251.7
704.8 247.1
705.0 262.8
705.2 255.7
705.4 260.9
705.6 258.7
705.8 254.1
706.0 248.2
706.2 248.6
706.4 252.6
706.6 243.9
706.8 237.4
707.0 236.7
707.2 227.3
707.4 221.2
707.6 214.3
707.8 223.4
708.0 223.2
708.2 223.3
708.4 234.0
708.6 240.9
708.8 243.3
709.0 234.9
709.2 237.1
709.4 233.1
709.6 232.6
709.8 247.8
710.0 254.6
710.2 240.5
710.4 233.5
710.6 231.4
710.8 230.0
711.0 230.7
711.2 224.5
711.4 222.0
711.6 213.9
711.8 215.4
712.0 200.6
712.2 200.4
712.4 202.0
712.6 204.2
712.8 217.4
713.0 221.8
713.2 222.4
713.4 219.0
713.6 219.9
713.8 213.6
714.0 217.2
714.2 232.0
714.4 227.5
714.6 210.6
714.8 200.3
715.0 199.6
715.2 199.2
715.4 193.0
715.6 186.7
715.8 182.8
716.0 179.5
716.2 179.8
716.4 193.2
716.6 199.6
716.8 211.5
717.0 200.5
717.2 209.1
717.4 201.5
717.6 187.2
717.8 198.3
718.0 200.2
718.2 198.1
718.4 190.1
718.6 192.7
718.8 178.4
719.0 179.4
719.2 184.6
719.4 174.5
719.6 177.3
719.8 180.2
720.0 176.8
720.2 179.7
720.4 179.4
720.6 175.6
720.8 172.0
721.0 175.4
721.2 168.1
721.4 167.8
721.6 180.2
721.8 178.8
722.0 183.8
722.2 172.7
722.4 185.4
722.6 196.9
722.8 193.6
723.0 196.0
723.2 182.8
723.4 188.7
723.6 178.9
723.8 171.2
724.0 181.1
724.2 180.7
724.4 194.8
724.6 185.8
724.8 181.3
725.0 178.3
725.2 169.3
725.4 166.8
725.6 167.2
725.8 170.6
726.0 175.5
726.2 181.6
726.4 171.4
726.6 169.9
726.8 183.2
727.0 182.1
727.2 183.7
727.4 174.6
727.6 185.6
727.8 176.2
728.0 166.6
728.2 165.6
728.4 178.6
728.6 178.7
728.8 183.9
729.0 178.3
729.2 165.1
729.4 168.4
729.6 169.3
729.8 163.1
730.0 153.5
730.2 163.8
730.4 159.2
730.6 154.2
730.8 161.1
731.0 173.2
731.2 171.8
731.4 173.5
731.6 166.8
731.8 154.2
732.0 159.4
732.2 169.3
732.4 167.2
732.6 163.1
732.8 168.5
733.0 165.6
733.2 158.8
733.4 154.3
733.6 154.8
733.8 152.8
734.0 158.0
734.2 171.1
734.4 168.7
734.6 159.3
734.8 147.1
735.0 151.7
735.2 154.3
735.4 154.3
735.6 155.9
735.8 154.5
736.0 153.1
736.2 158.1
736.4 149.7
736.6 142.0
736.8 141.9
737.0 128.6
737.2 130.1
737.4 147.8
737.6 139.8
737.8 152.5
738.0 144.6
738.2 147.5
738.4 156.8
738.6 153.1
738.8 147.9
739.0 151.5
739.2 150.0
739.4 137.1
739.6 142.6
739.8 141.0
740.0 142.9
740.2 147.2
740.4 144.8
740.6 140.6
740.8 133.9
741.0 144.6
741.2 139.2
741.4 136.9
741.6 144.6
741.8 149.6
742.0 152.6
742.2 144.7
742.4 137.5
742.6 132.1
742.8 130.8
743.0 133.0
743.2 131.8
743.4 134.2
743.6 129.9
743.8 131.5
744.0 130.3
744.2 130.3
744.4 132.1
744.6 133.8
744.8 131.2
745.0 127.3
745.2 122.9
745.4 122.8
745.6 123.1
745.8 130.0
746.0 130.4
746.2 132.5
746.4 122.0
746.6 124.7
746.8 124.2
747.0 132.8
747.2 139.0
747.4 132.6
747.6 123.9
747.8 117.4
748.0 115.1
748.2 108.5
748.4 108.0
748.6 123.5
748.8 129.3
749.0 126.9
749.2 128.6
749.4 123.9
749.6 126.9
749.8 130.5
750.0 130.6
##END=
