# Supplementary material for: Photocatalyzed cycloaromatization of vinylsilanes with arylsulfonylazides
Source: Nat Commun. 2021 Jun 3;12:3304. doi: 10.1038/s41467-021-23326-2 (PMC8175346; doi:10.1038/s41467-021-23326-2)
Supplement: Supplementary file 3 — Source Data [file 41467_2021_23326_MOESM3_ESM.zip › Source Data for NC-SI-III-2021-2-5/Stern-Volmer quenching data for Fig. S6/[2a] = 2x10-4 M.TXT]

Wavelength data table
Sample name	250.0nm	300.0nm	350.0nm	400.0nm	450.0nm	500.0nm	550.0nm	600.0nm	650.0nm	700.0nm	750.0nm	800.0nm	
'TS2(EM)					320.9	1582	3461	1790	786.1	256.4	102.8	

Sample:	'TS2(EM)
File name:	TS2.FDS
Run date:	'10:35:11, 11/06/2020
Operator:	admin
Comment:	'

Instrument
Model:	F-7000 FL Spectrophotometer
Serial number:	2819-003
ROM Version:	5J14000 12

Instrument parameters
Measurement type:	Wavelength scan
Scan mode:	Emission
Data mode:	Fluorescence
EX WL:	400.0 nm
EM  Start WL:	420.0 nm
EM  End WL:	750.0 nm
Scan speed:	1200 nm/min
Delay:	0.0 s
EX Slit:	5.0 nm
EM Slit:	5.0 nm
PMT Voltage:	900 V
Response:	Auto 
Corrected spectra:	On
Shutter control:	On

Instrumental response
EX (200 to 500nm)  Slit:5.0/20.0nm  PMT Voltage:400V
EM (200 to 500nm)  Slit:5.0/20.0nm  PMT Voltage:250V
EM (500 to 900nm)  Slit:---/5.0nm  PMT Voltage:400V
EX (500 to 900nm)  Slit:5.0/5.0nm  PMT Voltage:350V

Peak integration
Integration method:	Rectangular
Sensitivity:	1
Threshold:	1.000

Peaks
No.	Start(nm)	Apex(nm)	End(nm)	Height(Data)	Valley(nm)	Valley(Data)
1	420.0	421.0	432.6	148.2	432.6	82.30
2	432.6	433.6	434.2	87.67	434.2	80.75
3	434.2	435.0	436.0	86.99	436.0	79.55
4	436.0	437.8	438.4	88.01	438.4	82.91
5	438.4	439.8	440.4	88.29	440.4	84.50
6	440.4	452.8	463.6	390.0	463.6	90.03
7	463.6	464.2	465.6	100.1	465.6	96.18
8	465.6	468.0	468.4	109.9	468.4	105.2
9	468.4	524.2	525.8	3769	525.8	3727
10	525.8	526.8	528.8	3765	528.8	3740
11	528.8	529.6	530.4	3765	530.4	3718
12	530.4	531.4	535.2	3753	535.2	3679
13	535.2	536.4	542.4	3715	542.4	3578
14	542.4	542.8	544.8	3611	544.8	3504
15	544.8	546.0	620.4	3555	620.4	1266
16	620.4	621.2	631.8	1302	631.8	974.5
17	631.8	632.6	655.6	1034	655.6	666.6
18	655.6	656.8	661.4	699.1	661.4	590.3
19	661.4	662.4	663.4	634.3	663.4	589.7
20	663.4	664.2	673.0	607.2	673.0	473.2
21	673.0	674.8	678.0	510.0	678.0	409.8
22	678.0	679.2	681.0	443.4	681.0	390.1
23	681.0	682.4	686.4	434.8	686.4	337.1
24	686.4	686.8	690.8	379.8	690.8	303.1
25	690.8	691.8	694.2	330.5	694.2	262.8
26	694.2	696.2	698.8	310.9	698.8	251.9
27	698.8	699.6	701.4	286.8	701.4	208.8
28	701.4	702.8	706.6	264.9	706.6	211.7
29	706.6	706.8	708.6	225.9	708.6	193.5
30	708.6	709.6	714.6	231.9	714.6	194.5
31	714.6	715.4	720.0	209.8	720.0	154.3
32	720.0	721.0	722.0	188.3	722.0	155.9
33	722.0	723.6	727.6	184.3	727.6	148.9
34	727.6	728.4	729.4	165.4	729.4	143.8
35	729.4	730.8	732.6	158.2	732.6	128.8
36	732.6	736.2	738.6	153.6	738.6	130.6
37	738.6	739.0	740.2	138.1	740.2	121.3
38	740.2	741.2	744.2	141.5	744.2	118.2
39	744.2	745.0	746.8	140.0	746.8	109.8
40	746.8	747.8	750.0	126.4	750.0	102.8

Data points
nm	Data
420.0	142.6
420.2	142.9
420.4	146.2
420.6	144.3
420.8	147.3
421.0	148.2
421.2	146.3
421.4	144.0
421.6	145.3
421.8	146.2
422.0	144.8
422.2	142.9
422.4	141.3
422.6	139.8
422.8	138.4
423.0	138.9
423.2	137.8
423.4	138.0
423.6	135.6
423.8	135.6
424.0	134.3
424.2	133.0
424.4	133.1
424.6	130.5
424.8	127.6
425.0	124.9
425.2	122.5
425.4	121.6
425.6	120.6
425.8	120.6
426.0	119.2
426.2	115.9
426.4	114.2
426.6	112.0
426.8	111.9
427.0	110.5
427.2	107.5
427.4	108.4
427.6	108.3
427.8	105.5
428.0	103.3
428.2	98.89
428.4	98.76
428.6	96.67
428.8	94.86
429.0	91.70
429.2	92.29
429.4	93.39
429.6	91.97
429.8	93.23
430.0	92.80
430.2	95.07
430.4	94.01
430.6	92.76
430.8	91.06
431.0	92.65
431.2	89.95
431.4	88.66
431.6	89.08
431.8	86.29
432.0	85.32
432.2	85.50
432.4	84.79
432.6	82.30
432.8	83.92
433.0	84.49
433.2	86.60
433.4	86.68
433.6	87.67
433.8	85.82
434.0	83.49
434.2	80.75
434.4	83.25
434.6	84.82
434.8	86.76
435.0	86.99
435.2	86.20
435.4	86.08
435.6	85.05
435.8	81.62
436.0	79.55
436.2	79.84
436.4	81.48
436.6	82.94
436.8	82.84
437.0	83.50
437.2	83.32
437.4	86.83
437.6	87.93
437.8	88.01
438.0	84.91
438.2	83.85
438.4	82.91
438.6	83.09
438.8	87.05
439.0	85.49
439.2	84.61
439.4	87.03
439.6	87.75
439.8	88.29
440.0	86.22
440.2	86.74
440.4	84.50
440.6	84.60
440.8	85.43
441.0	88.90
441.2	87.02
441.4	87.61
441.6	87.48
441.8	90.65
442.0	89.89
442.2	93.22
442.4	94.85
442.6	96.43
442.8	97.19
443.0	99.71
443.2	101.5
443.4	102.8
443.6	105.1
443.8	107.1
444.0	105.5
444.2	108.1
444.4	108.2
444.6	112.2
444.8	116.6
445.0	120.4
445.2	126.1
445.4	129.9
445.6	133.5
445.8	138.2
446.0	143.9
446.2	153.6
446.4	162.7
446.6	166.4
446.8	172.8
447.0	179.5
447.2	190.7
447.4	197.1
447.6	198.1
447.8	211.0
448.0	218.5
448.2	231.9
448.4	240.6
448.6	252.2
448.8	261.5
449.0	272.1
449.2	278.3
449.4	292.0
449.6	298.1
449.8	313.2
450.0	320.9
450.2	325.9
450.4	335.0
450.6	348.7
450.8	354.8
451.0	358.1
451.2	359.2
451.4	374.6
451.6	377.3
451.8	384.5
452.0	380.6
452.2	381.8
452.4	384.9
452.6	381.4
452.8	390.0
453.0	389.1
453.2	387.1
453.4	378.4
453.6	376.0
453.8	366.2
454.0	357.8
454.2	354.8
454.4	348.5
454.6	337.2
454.8	330.9
455.0	330.1
455.2	317.0
455.4	311.4
455.6	302.5
455.8	287.9
456.0	275.0
456.2	265.8
456.4	257.8
456.6	248.5
456.8	240.0
457.0	228.1
457.2	215.6
457.4	206.8
457.6	198.8
457.8	192.2
458.0	179.5
458.2	172.1
458.4	163.4
458.6	158.3
458.8	151.5
459.0	146.9
459.2	138.2
459.4	133.2
459.6	129.4
459.8	126.2
460.0	116.8
460.2	116.7
460.4	112.9
460.6	111.2
460.8	108.3
461.0	107.0
461.2	104.5
461.4	101.2
461.6	97.10
461.8	94.46
462.0	94.63
462.2	94.07
462.4	93.69
462.6	94.84
462.8	94.63
463.0	90.70
463.2	94.56
463.4	94.28
463.6	90.03
463.8	93.32
464.0	96.85
464.2	100.1
464.4	99.09
464.6	99.31
464.8	98.64
465.0	97.00
465.2	97.56
465.4	96.21
465.6	96.18
465.8	98.31
466.0	97.61
466.2	97.52
466.4	99.46
466.6	98.98
466.8	100.8
467.0	103.0
467.2	102.4
467.4	105.0
467.6	105.0
467.8	107.6
468.0	109.9
468.2	108.2
468.4	105.2
468.6	108.5
468.8	108.1
469.0	106.9
469.2	106.6
469.4	106.2
469.6	109.0
469.8	111.0
470.0	109.9
470.2	110.9
470.4	113.9
470.6	116.9
470.8	114.5
471.0	115.4
471.2	123.8
471.4	123.9
471.6	124.5
471.8	125.2
472.0	126.1
472.2	130.2
472.4	133.2
472.6	136.5
472.8	132.7
473.0	133.9
473.2	133.2
473.4	138.1
473.6	138.7
473.8	142.4
474.0	144.6
474.2	144.4
474.4	145.1
474.6	146.3
474.8	149.0
475.0	149.5
475.2	146.9
475.4	151.2
475.6	154.0
475.8	158.3
476.0	162.6
476.2	166.7
476.4	169.3
476.6	173.2
476.8	173.2
477.0	174.0
477.2	178.9
477.4	178.8
477.6	178.8
477.8	183.3
478.0	185.5
478.2	190.3
478.4	193.4
478.6	198.1
478.8	200.4
479.0	201.7
479.2	203.8
479.4	206.7
479.6	209.5
479.8	213.0
480.0	216.7
480.2	220.8
480.4	223.8
480.6	233.2
480.8	233.3
481.0	234.9
481.2	236.4
481.4	245.8
481.6	253.2
481.8	260.0
482.0	260.7
482.2	261.8
482.4	263.7
482.6	273.7
482.8	285.4
483.0	288.4
483.2	291.8
483.4	290.9
483.6	302.7
483.8	305.3
484.0	309.7
484.2	320.9
484.4	326.0
484.6	331.9
484.8	337.7
485.0	349.9
485.2	361.3
485.4	371.2
485.6	379.1
485.8	375.3
486.0	380.7
486.2	393.8
486.4	400.9
486.6	407.6
486.8	426.0
487.0	435.5
487.2	442.7
487.4	454.8
487.6	462.4
487.8	466.8
488.0	475.5
488.2	486.8
488.4	493.2
488.6	502.1
488.8	515.2
489.0	516.5
489.2	529.4
489.4	538.5
489.6	549.9
489.8	567.1
490.0	579.1
490.2	586.2
490.4	597.3
490.6	613.6
490.8	623.9
491.0	645.4
491.2	655.4
491.4	669.1
491.6	686.3
491.8	710.4
492.0	722.3
492.2	738.5
492.4	751.8
492.6	766.4
492.8	781.9
493.0	803.9
493.2	823.9
493.4	826.4
493.6	838.4
493.8	861.5
494.0	872.8
494.2	893.8
494.4	913.5
494.6	939.7
494.8	957.1
495.0	975.7
495.2	993.2
495.4	1015
495.6	1023
495.8	1046
496.0	1069
496.2	1089
496.4	1117
496.6	1148
496.8	1172
497.0	1190
497.2	1214
497.4	1235
497.6	1252
497.8	1284
498.0	1314
498.2	1340
498.4	1371
498.6	1406
498.8	1431
499.0	1468
499.2	1487
499.4	1497
499.6	1524
499.8	1558
500.0	1582
500.2	1601
500.4	1629
500.6	1652
500.8	1683
501.0	1710
501.2	1728
501.4	1766
501.6	1782
501.8	1797
502.0	1825
502.2	1855
502.4	1883
502.6	1917
502.8	1923
503.0	1974
503.2	1993
503.4	2027
503.6	2049
503.8	2073
504.0	2112
504.2	2129
504.4	2163
504.6	2202
504.8	2236
505.0	2248
505.2	2273
505.4	2292
505.6	2332
505.8	2362
506.0	2404
506.2	2449
506.4	2468
506.6	2493
506.8	2522
507.0	2536
507.2	2557
507.4	2587
507.6	2610
507.8	2654
508.0	2668
508.2	2693
508.4	2717
508.6	2746
508.8	2757
509.0	2778
509.2	2804
509.4	2816
509.6	2848
509.8	2897
510.0	2926
510.2	2942
510.4	2983
510.6	3011
510.8	3017
511.0	3031
511.2	3042
511.4	3061
511.6	3067
511.8	3090
512.0	3113
512.2	3131
512.4	3154
512.6	3175
512.8	3209
513.0	3226
513.2	3254
513.4	3279
513.6	3282
513.8	3309
514.0	3331
514.2	3327
514.4	3344
514.6	3348
514.8	3367
515.0	3378
515.2	3404
515.4	3421
515.6	3426
515.8	3443
516.0	3454
516.2	3465
516.4	3483
516.6	3504
516.8	3492
517.0	3504
517.2	3511
517.4	3527
517.6	3549
517.8	3554
518.0	3571
518.2	3600
518.4	3592
518.6	3584
518.8	3589
519.0	3601
519.2	3630
519.4	3643
519.6	3656
519.8	3653
520.0	3642
520.2	3663
520.4	3641
520.6	3650
520.8	3672
521.0	3672
521.2	3699
521.4	3700
521.6	3738
521.8	3739
522.0	3742
522.2	3738
522.4	3748
522.6	3731
522.8	3739
523.0	3753
523.2	3749
523.4	3745
523.6	3744
523.8	3752
524.0	3760
524.2	3769
524.4	3762
524.6	3750
524.8	3752
525.0	3754
525.2	3748
525.4	3749
525.6	3736
525.8	3727
526.0	3732
526.2	3735
526.4	3747
526.6	3761
526.8	3765
527.0	3746
527.2	3746
527.4	3742
527.6	3746
527.8	3750
528.0	3758
528.2	3744
528.4	3746
528.6	3747
528.8	3740
529.0	3741
529.2	3747
529.4	3751
529.6	3765
529.8	3755
530.0	3751
530.2	3726
530.4	3718
530.6	3730
530.8	3733
531.0	3742
531.2	3747
531.4	3753
531.6	3733
531.8	3733
532.0	3748
532.2	3734
532.4	3720
532.6	3724
532.8	3716
533.0	3704
533.2	3700
533.4	3709
533.6	3688
533.8	3689
534.0	3701
534.2	3693
534.4	3714
534.6	3701
534.8	3700
535.0	3684
535.2	3679
535.4	3698
535.6	3699
535.8	3699
536.0	3692
536.2	3688
536.4	3715
536.6	3711
536.8	3706
537.0	3697
537.2	3693
537.4	3683
537.6	3653
537.8	3647
538.0	3652
538.2	3650
538.4	3635
538.6	3647
538.8	3656
539.0	3655
539.2	3629
539.4	3634
539.6	3601
539.8	3608
540.0	3627
540.2	3639
540.4	3624
540.6	3615
540.8	3605
541.0	3581
541.2	3587
541.4	3605
541.6	3609
541.8	3597
542.0	3599
542.2	3580
542.4	3578
542.6	3607
542.8	3611
543.0	3603
543.2	3602
543.4	3594
543.6	3585
543.8	3569
544.0	3562
544.2	3551
544.4	3536
544.6	3544
544.8	3504
545.0	3509
545.2	3520
545.4	3530
545.6	3536
545.8	3542
546.0	3555
546.2	3529
546.4	3536
546.6	3531
546.8	3529
547.0	3523
547.2	3516
547.4	3503
547.6	3509
547.8	3498
548.0	3496
548.2	3506
548.4	3513
548.6	3512
548.8	3509
549.0	3493
549.2	3510
549.4	3488
549.6	3480
549.8	3484
550.0	3461
550.2	3443
550.4	3454
550.6	3447
550.8	3411
551.0	3406
551.2	3423
551.4	3418
551.6	3414
551.8	3405
552.0	3382
552.2	3399
552.4	3398
552.6	3400
552.8	3400
553.0	3404
553.2	3361
553.4	3347
553.6	3357
553.8	3337
554.0	3350
554.2	3332
554.4	3351
554.6	3331
554.8	3302
555.0	3298
555.2	3324
555.4	3323
555.6	3315
555.8	3319
556.0	3331
556.2	3307
556.4	3307
556.6	3281
556.8	3261
557.0	3257
557.2	3241
557.4	3243
557.6	3222
557.8	3227
558.0	3202
558.2	3204
558.4	3189
558.6	3178
558.8	3171
559.0	3182
559.2	3198
559.4	3184
559.6	3181
559.8	3169
560.0	3156
560.2	3149
560.4	3144
560.6	3118
560.8	3099
561.0	3087
561.2	3102
561.4	3104
561.6	3114
561.8	3083
562.0	3091
562.2	3069
562.4	3066
562.6	3067
562.8	3062
563.0	3062
563.2	3042
563.4	3047
563.6	3032
563.8	3030
564.0	3013
564.2	3003
564.4	3006
564.6	2994
564.8	2975
565.0	2976
565.2	2979
565.4	2981
565.6	2968
565.8	2973
566.0	2978
566.2	2973
566.4	2943
566.6	2958
566.8	2945
567.0	2955
567.2	2928
567.4	2928
567.6	2933
567.8	2891
568.0	2899
568.2	2888
568.4	2864
568.6	2843
568.8	2838
569.0	2836
569.2	2831
569.4	2812
569.6	2812
569.8	2792
570.0	2781
570.2	2766
570.4	2767
570.6	2774
570.8	2747
571.0	2742
571.2	2757
571.4	2743
571.6	2722
571.8	2704
572.0	2677
572.2	2708
572.4	2709
572.6	2688
572.8	2682
573.0	2679
573.2	2671
573.4	2670
573.6	2649
573.8	2653
574.0	2638
574.2	2619
574.4	2614
574.6	2617
574.8	2620
575.0	2613
575.2	2616
575.4	2581
575.6	2570
575.8	2579
576.0	2585
576.2	2590
576.4	2594
576.6	2563
576.8	2561
577.0	2539
577.2	2533
577.4	2524
577.6	2514
577.8	2486
578.0	2476
578.2	2475
578.4	2474
578.6	2484
578.8	2486
579.0	2475
579.2	2456
579.4	2445
579.6	2461
579.8	2435
580.0	2413
580.2	2416
580.4	2425
580.6	2425
580.8	2407
581.0	2391
581.2	2385
581.4	2366
581.6	2355
581.8	2340
582.0	2324
582.2	2336
582.4	2325
582.6	2321
582.8	2300
583.0	2321
583.2	2312
583.4	2317
583.6	2315
583.8	2317
584.0	2297
584.2	2282
584.4	2269
584.6	2281
584.8	2270
585.0	2259
585.2	2243
585.4	2241
585.6	2230
585.8	2214
586.0	2204
586.2	2194
586.4	2198
586.6	2211
586.8	2206
587.0	2204
587.2	2196
587.4	2176
587.6	2175
587.8	2152
588.0	2140
588.2	2145
588.4	2126
588.6	2110
588.8	2120
589.0	2115
589.2	2100
589.4	2085
589.6	2096
589.8	2090
590.0	2104
590.2	2085
590.4	2078
590.6	2053
590.8	2055
591.0	2066
591.2	2063
591.4	2047
591.6	2042
591.8	2048
592.0	2033
592.2	2015
592.4	2028
592.6	2020
592.8	2038
593.0	2011
593.2	2018
593.4	2005
593.6	2000
593.8	1998
594.0	1988
594.2	1962
594.4	1944
594.6	1940
594.8	1928
595.0	1909
595.2	1925
595.4	1915
595.6	1918
595.8	1906
596.0	1904
596.2	1891
596.4	1890
596.6	1887
596.8	1889
597.0	1868
597.2	1872
597.4	1865
597.6	1860
597.8	1862
598.0	1850
598.2	1841
598.4	1849
598.6	1824
598.8	1825
599.0	1840
599.2	1837
599.4	1810
599.6	1814
599.8	1796
600.0	1790
600.2	1794
600.4	1769
600.6	1762
600.8	1751
601.0	1764
601.2	1756
601.4	1743
601.6	1741
601.8	1742
602.0	1725
602.2	1723
602.4	1730
602.6	1725
602.8	1701
603.0	1714
603.2	1708
603.4	1699
603.6	1708
603.8	1685
604.0	1694
604.2	1700
604.4	1686
604.6	1686
604.8	1673
605.0	1657
605.2	1661
605.4	1652
605.6	1634
605.8	1635
606.0	1641
606.2	1647
606.4	1607
606.6	1612
606.8	1614
607.0	1602
607.2	1613
607.4	1587
607.6	1588
607.8	1578
608.0	1585
608.2	1573
608.4	1582
608.6	1588
608.8	1573
609.0	1569
609.2	1560
609.4	1546
609.6	1557
609.8	1548
610.0	1543
610.2	1554
610.4	1546
610.6	1530
610.8	1538
611.0	1512
611.2	1500
611.4	1505
611.6	1491
611.8	1471
612.0	1469
612.2	1481
612.4	1462
612.6	1465
612.8	1474
613.0	1473
613.2	1473
613.4	1460
613.6	1440
613.8	1458
614.0	1458
614.2	1442
614.4	1437
614.6	1432
614.8	1425
615.0	1409
615.2	1415
615.4	1414
615.6	1410
615.8	1423
616.0	1415
616.2	1396
616.4	1387
616.6	1377
616.8	1379
617.0	1372
617.2	1370
617.4	1369
617.6	1368
617.8	1341
618.0	1326
618.2	1326
618.4	1322
618.6	1313
618.8	1322
619.0	1308
619.2	1303
619.4	1301
619.6	1302
619.8	1291
620.0	1288
620.2	1282
620.4	1266
620.6	1293
620.8	1277
621.0	1292
621.2	1302
621.4	1292
621.6	1279
621.8	1266
622.0	1253
622.2	1236
622.4	1224
622.6	1217
622.8	1225
623.0	1229
623.2	1221
623.4	1214
623.6	1225
623.8	1222
624.0	1214
624.2	1211
624.4	1207
624.6	1204
624.8	1179
625.0	1169
625.2	1173
625.4	1171
625.6	1179
625.8	1194
626.0	1189
626.2	1185
626.4	1164
626.6	1147
626.8	1152
627.0	1165
627.2	1169
627.4	1157
627.6	1119
627.8	1129
628.0	1132
628.2	1116
628.4	1108
628.6	1098
628.8	1095
629.0	1081
629.2	1082
629.4	1079
629.6	1059
629.8	1065
630.0	1058
630.2	1064
630.4	1061
630.6	1061
630.8	1045
631.0	1043
631.2	1030
631.4	1024
631.6	1002
631.8	974.5
632.0	1005
632.2	994.0
632.4	1021
632.6	1034
632.8	1029
633.0	1024
633.2	1025
633.4	1012
633.6	987.4
633.8	990.9
634.0	1004
634.2	990.7
634.4	984.8
634.6	963.7
634.8	971.1
635.0	983.3
635.2	961.7
635.4	953.5
635.6	954.2
635.8	965.0
636.0	959.8
636.2	973.5
636.4	961.9
636.6	961.3
636.8	950.1
637.0	968.0
637.2	938.4
637.4	935.3
637.6	925.7
637.8	919.4
638.0	925.1
638.2	912.1
638.4	909.0
638.6	907.5
638.8	898.6
639.0	909.5
639.2	907.6
639.4	895.9
639.6	890.5
639.8	893.9
640.0	907.0
640.2	896.1
640.4	890.7
640.6	879.8
640.8	862.8
641.0	852.7
641.2	864.6
641.4	873.9
641.6	871.9
641.8	857.2
642.0	864.4
642.2	873.6
642.4	862.8
642.6	858.0
642.8	860.4
643.0	861.5
643.2	859.7
643.4	857.1
643.6	858.9
643.8	849.2
644.0	836.2
644.2	835.2
644.4	818.7
644.6	831.0
644.8	823.7
645.0	809.7
645.2	816.2
645.4	804.8
645.6	804.0
645.8	814.8
646.0	811.4
646.2	802.2
646.4	792.4
646.6	795.3
646.8	799.9
647.0	797.1
647.2	800.5
647.4	791.4
647.6	800.0
647.8	798.0
648.0	798.8
648.2	787.0
648.4	796.0
648.6	785.3
648.8	782.4
649.0	804.2
649.2	802.6
649.4	775.9
649.6	762.2
649.8	776.5
650.0	786.1
650.2	773.5
650.4	759.8
650.6	758.0
650.8	746.6
651.0	751.9
651.2	746.4
651.4	756.9
651.6	742.3
651.8	748.0
652.0	764.4
652.2	739.2
652.4	733.1
652.6	734.9
652.8	727.6
653.0	715.8
653.2	711.9
653.4	706.1
653.6	707.7
653.8	696.0
654.0	695.6
654.2	713.8
654.4	709.8
654.6	713.6
654.8	689.5
655.0	693.2
655.2	681.2
655.4	672.3
655.6	666.6
655.8	679.5
656.0	687.3
656.2	687.7
656.4	685.9
656.6	690.1
656.8	699.1
657.0	683.0
657.2	678.2
657.4	661.9
657.6	665.1
657.8	675.1
658.0	667.0
658.2	668.0
658.4	662.1
658.6	653.6
658.8	668.5
659.0	673.4
659.2	648.7
659.4	658.3
659.6	657.3
659.8	653.4
660.0	660.6
660.2	660.8
660.4	647.5
660.6	639.8
660.8	629.3
661.0	631.3
661.2	608.6
661.4	590.3
661.6	604.5
661.8	604.5
662.0	604.6
662.2	615.0
662.4	634.3
662.6	620.8
662.8	617.6
663.0	626.2
663.2	609.0
663.4	589.7
663.6	596.0
663.8	595.5
664.0	604.8
664.2	607.2
664.4	594.3
664.6	607.0
664.8	597.1
665.0	602.3
665.2	578.5
665.4	576.0
665.6	574.5
665.8	559.8
666.0	567.9
666.2	556.1
666.4	571.0
666.6	575.9
666.8	571.1
667.0	565.2
667.2	561.1
667.4	554.7
667.6	564.6
667.8	548.6
668.0	537.9
668.2	536.9
668.4	531.8
668.6	537.2
668.8	524.3
669.0	536.2
669.2	556.4
669.4	531.1
669.6	529.7
669.8	530.3
670.0	514.7
670.2	520.6
670.4	519.4
670.6	525.8
670.8	509.6
671.0	539.7
671.2	520.0
671.4	515.3
671.6	511.2
671.8	505.1
672.0	500.3
672.2	486.5
672.4	493.6
672.6	494.6
672.8	487.4
673.0	473.2
673.2	495.7
673.4	486.8
673.6	488.7
673.8	492.7
674.0	496.4
674.2	500.4
674.4	483.3
674.6	488.7
674.8	510.0
675.0	502.3
675.2	491.9
675.4	478.4
675.6	484.6
675.8	479.3
676.0	482.9
676.2	482.2
676.4	474.9
676.6	475.5
676.8	451.1
677.0	435.6
677.2	422.9
677.4	413.0
677.6	418.7
677.8	436.9
678.0	409.8
678.2	425.0
678.4	424.4
678.6	420.8
678.8	429.5
679.0	441.7
679.2	443.4
679.4	434.1
679.6	426.3
679.8	422.3
680.0	429.4
680.2	418.6
680.4	423.0
680.6	412.9
680.8	403.3
681.0	390.1
681.2	405.7
681.4	414.0
681.6	413.1
681.8	432.5
682.0	417.6
682.2	413.1
682.4	434.8
682.6	427.4
682.8	425.4
683.0	433.6
683.2	427.9
683.4	410.6
683.6	392.4
683.8	385.7
684.0	396.2
684.2	390.8
684.4	381.7
684.6	387.5
684.8	387.1
685.0	374.9
685.2	374.8
685.4	364.3
685.6	355.5
685.8	358.8
686.0	363.5
686.2	361.3
686.4	337.1
686.6	365.2
686.8	379.8
687.0	374.8
687.2	363.2
687.4	367.9
687.6	346.9
687.8	374.1
688.0	352.9
688.2	344.7
688.4	348.5
688.6	334.8
688.8	345.5
689.0	340.2
689.2	335.3
689.4	324.3
689.6	333.7
689.8	335.4
690.0	338.9
690.2	322.7
690.4	329.1
690.6	312.9
690.8	303.1
691.0	306.8
691.2	319.1
691.4	317.0
691.6	311.8
691.8	330.5
692.0	327.4
692.2	326.0
692.4	320.3
692.6	305.8
692.8	298.3
693.0	299.7
693.2	301.5
693.4	306.9
693.6	301.5
693.8	294.7
694.0	273.8
694.2	262.8
694.4	279.9
694.6	284.6
694.8	280.8
695.0	283.8
695.2	290.0
695.4	293.6
695.6	286.9
695.8	283.7
696.0	297.0
696.2	310.9
696.4	289.7
696.6	299.7
696.8	275.4
697.0	273.7
697.2	264.0
697.4	269.8
697.6	274.7
697.8	269.0
698.0	260.7
698.2	262.5
698.4	255.7
698.6	258.2
698.8	251.9
699.0	260.2
699.2	253.1
699.4	265.7
699.6	286.8
699.8	279.7
700.0	256.4
700.2	250.5
700.4	251.6
700.6	236.8
700.8	228.5
701.0	221.1
701.2	218.5
701.4	208.8
701.6	226.5
701.8	249.7
702.0	246.5
702.2	260.3
702.4	260.1
702.6	259.2
702.8	264.9
703.0	251.2
703.2	246.3
703.4	230.3
703.6	236.3
703.8	232.4
704.0	231.5
704.2	225.2
704.4	220.4
704.6	212.0
704.8	215.4
705.0	222.9
705.2	228.8
705.4	229.2
705.6	213.9
705.8	215.0
706.0	220.8
706.2	214.8
706.4	222.8
706.6	211.7
706.8	225.9
707.0	223.3
707.2	222.0
707.4	214.2
707.6	222.7
707.8	218.3
708.0	213.3
708.2	206.9
708.4	194.7
708.6	193.5
708.8	201.6
709.0	194.5
709.2	213.3
709.4	219.8
709.6	231.9
709.8	218.8
710.0	213.0
710.2	211.7
710.4	208.0
710.6	208.0
710.8	227.0
711.0	213.0
711.2	205.3
711.4	206.0
711.6	213.6
711.8	212.7
712.0	217.8
712.2	209.9
712.4	216.4
712.6	207.6
712.8	195.8
713.0	213.3
713.2	197.2
713.4	210.0
713.6	210.0
713.8	204.8
714.0	196.1
714.2	201.6
714.4	196.0
714.6	194.5
714.8	204.1
715.0	195.0
715.2	198.1
715.4	209.8
715.6	204.7
715.8	201.2
716.0	198.5
716.2	197.6
716.4	181.6
716.6	183.9
716.8	182.5
717.0	194.2
717.2	181.8
717.4	189.6
717.6	180.8
717.8	176.7
718.0	177.4
718.2	184.7
718.4	188.0
718.6	183.6
718.8	176.7
719.0	169.2
719.2	176.6
719.4	171.7
719.6	170.7
719.8	165.6
720.0	154.3
720.2	156.7
720.4	163.4
720.6	176.6
720.8	172.7
721.0	188.3
721.2	179.4
721.4	165.0
721.6	165.0
721.8	160.8
722.0	155.9
722.2	159.0
722.4	162.3
722.6	165.6
722.8	170.2
723.0	169.9
723.2	178.5
723.4	179.0
723.6	184.3
723.8	176.5
724.0	167.5
724.2	165.5
724.4	167.7
724.6	167.9
724.8	170.0
725.0	162.9
725.2	169.5
725.4	157.2
725.6	159.5
725.8	153.6
726.0	159.8
726.2	163.4
726.4	157.4
726.6	151.2
726.8	150.5
727.0	154.2
727.2	169.2
727.4	157.8
727.6	148.9
727.8	152.6
728.0	160.2
728.2	160.8
728.4	165.4
728.6	160.1
728.8	151.4
729.0	145.2
729.2	149.5
729.4	143.8
729.6	144.7
729.8	146.5
730.0	146.2
730.2	146.2
730.4	157.7
730.6	157.3
730.8	158.2
731.0	142.6
731.2	143.8
731.4	138.0
731.6	143.4
731.8	144.5
732.0	137.4
732.2	135.3
732.4	130.9
732.6	128.8
732.8	133.9
733.0	132.2
733.2	133.6
733.4	135.6
733.6	136.3
733.8	142.2
734.0	141.2
734.2	146.5
734.4	145.5
734.6	141.6
734.8	143.0
735.0	146.6
735.2	152.9
735.4	142.5
735.6	144.6
735.8	144.1
736.0	152.2
736.2	153.6
736.4	144.2
736.6	142.5
736.8	142.4
737.0	133.2
737.2	130.6
737.4	143.8
737.6	136.0
737.8	133.6
738.0	133.7
738.2	131.2
738.4	130.8
738.6	130.6
738.8	135.0
739.0	138.1
739.2	130.9
739.4	132.8
739.6	133.3
739.8	133.1
740.0	124.2
740.2	121.3
740.4	127.2
740.6	139.9
740.8	139.0
741.0	135.2
741.2	141.5
741.4	141.4
741.6	135.8
741.8	122.5
742.0	124.5
742.2	125.8
742.4	123.3
742.6	124.5
742.8	124.0
743.0	137.0
743.2	133.3
743.4	125.1
743.6	129.5
743.8	120.7
744.0	121.9
744.2	118.2
744.4	120.2
744.6	130.5
744.8	132.8
745.0	140.0
745.2	128.3
745.4	120.3
745.6	116.5
745.8	119.7
746.0	121.5
746.2	123.0
746.4	126.0
746.6	118.1
746.8	109.8
747.0	115.9
747.2	116.5
747.4	119.4
747.6	125.2
747.8	126.4
748.0	124.1
748.2	120.5
748.4	113.9
748.6	113.6
748.8	122.7
749.0	112.7
749.2	114.9
749.4	110.5
749.6	104.7
749.8	99.50
750.0	102.8
