# Supplementary material for: Photocatalyzed cycloaromatization of vinylsilanes with arylsulfonylazides
Source: Nat Commun. 2021 Jun 3;12:3304. doi: 10.1038/s41467-021-23326-2 (PMC8175346; doi:10.1038/s41467-021-23326-2)
Supplement: Supplementary file 3 — Source Data [file 41467_2021_23326_MOESM3_ESM.zip › Source Data for NC-SI-III-2021-2-5/Stern-Volmer quenching data for Fig. S6/[2a] = 3x10-4 M.TXT]

Wavelength data table
Sample name	250.0nm	300.0nm	350.0nm	400.0nm	450.0nm	500.0nm	550.0nm	600.0nm	650.0nm	700.0nm	750.0nm	800.0nm	
'TS3(EM)					326.3	1458	3146	1668	720.5	236.4	118.7	

Sample:	'TS3(EM)
File name:	TS3.FDS
Run date:	'10:36:32, 11/06/2020
Operator:	admin
Comment:	'

Instrument
Model:	F-7000 FL Spectrophotometer
Serial number:	2819-003
ROM Version:	5J14000 12

Instrument parameters
Measurement type:	Wavelength scan
Scan mode:	Emission
Data mode:	Fluorescence
EX WL:	400.0 nm
EM  Start WL:	420.0 nm
EM  End WL:	750.0 nm
Scan speed:	1200 nm/min
Delay:	0.0 s
EX Slit:	5.0 nm
EM Slit:	5.0 nm
PMT Voltage:	900 V
Response:	Auto 
Corrected spectra:	On
Shutter control:	On

Instrumental response
EX (200 to 500nm)  Slit:5.0/20.0nm  PMT Voltage:400V
EM (200 to 500nm)  Slit:5.0/20.0nm  PMT Voltage:250V
EM (500 to 900nm)  Slit:---/5.0nm  PMT Voltage:400V
EX (500 to 900nm)  Slit:5.0/5.0nm  PMT Voltage:350V

Peak integration
Integration method:	Rectangular
Sensitivity:	1
Threshold:	1.000

Peaks
No.	Start(nm)	Apex(nm)	End(nm)	Height(Data)	Valley(nm)	Valley(Data)
1	420.0	421.0	421.6	152.9	421.6	148.7
2	421.6	423.0	430.8	150.4	430.8	89.74
3	430.8	431.8	432.4	96.21	432.4	91.71
4	432.4	433.4	434.2	94.46	434.2	90.15
5	434.2	435.8	437.2	98.81	437.2	90.57
6	437.2	438.8	440.0	97.80	440.0	92.29
7	440.0	452.8	463.6	396.2	463.6	102.5
8	463.6	464.2	466.2	107.4	466.2	98.59
9	466.2	467.2	467.8	111.5	467.8	106.6
10	467.8	522.8	524.6	3459	524.6	3424
11	524.6	526.6	529.8	3478	529.8	3423
12	529.8	530.4	532.6	3449	532.6	3380
13	532.6	535.0	535.6	3422	535.6	3370
14	535.6	536.4	539.6	3419	539.6	3312
15	539.6	540.6	544.4	3336	544.4	3251
16	544.4	545.2	546.8	3282	546.8	3210
17	546.8	547.6	589.0	3247	589.0	1934
18	589.0	589.8	615.8	1953	615.8	1284
19	615.8	616.2	640.2	1302	640.2	798.9
20	640.2	641.4	648.4	833.3	648.4	705.6
21	648.4	650.0	657.0	720.5	657.0	599.9
22	657.0	658.8	662.0	631.5	662.0	570.6
23	662.0	662.4	664.2	586.4	664.2	515.6
24	664.2	665.2	675.2	560.5	675.2	418.1
25	675.2	675.8	681.6	446.7	681.6	356.2
26	681.6	682.2	685.2	393.9	685.2	329.0
27	685.2	685.6	688.4	353.7	688.4	292.7
28	688.4	689.4	690.8	332.0	690.8	287.1
29	690.8	691.4	694.8	304.3	694.8	241.1
30	694.8	696.2	702.6	281.1	702.6	203.7
31	702.6	704.0	706.4	222.3	706.4	188.4
32	706.4	707.6	710.4	203.4	710.4	177.7
33	710.4	710.8	712.6	195.5	712.6	166.2
34	712.6	713.8	716.2	188.3	716.2	161.2
35	716.2	716.8	718.4	183.6	718.4	157.6
36	718.4	721.0	721.8	184.0	721.8	166.5
37	721.8	722.4	724.6	175.6	724.6	149.1
38	724.6	725.8	728.4	168.1	728.4	134.4
39	728.4	730.0	732.4	156.1	732.4	123.7
40	732.4	734.0	736.0	144.2	736.0	128.0
41	736.0	737.8	738.6	148.2	738.6	116.9
42	738.6	740.6	742.6	143.9	742.6	117.6
43	742.6	743.0	746.0	130.4	746.0	103.1
44	746.0	746.6	749.0	116.8	749.0	91.86

Data points
nm	Data
420.0	150.1
420.2	152.1
420.4	151.9
420.6	152.0
420.8	151.6
421.0	152.9
421.2	150.1
421.4	148.9
421.6	148.7
421.8	150.2
422.0	149.2
422.2	150.1
422.4	150.3
422.6	150.1
422.8	148.9
423.0	150.4
423.2	148.7
423.4	148.7
423.6	148.4
423.8	148.4
424.0	147.1
424.2	146.2
424.4	143.8
424.6	144.4
424.8	140.6
425.0	141.1
425.2	138.6
425.4	137.1
425.6	133.2
425.8	131.2
426.0	130.3
426.2	128.5
426.4	124.5
426.6	123.3
426.8	117.8
427.0	117.1
427.2	118.6
427.4	115.7
427.6	114.8
427.8	115.2
428.0	112.9
428.2	109.9
428.4	107.8
428.6	107.3
428.8	106.8
429.0	105.4
429.2	103.2
429.4	102.3
429.6	101.5
429.8	100.9
430.0	97.28
430.2	96.83
430.4	91.47
430.6	90.37
430.8	89.74
431.0	91.12
431.2	90.75
431.4	94.46
431.6	95.74
431.8	96.21
432.0	93.24
432.2	93.07
432.4	91.71
432.6	92.29
432.8	91.96
433.0	92.73
433.2	92.35
433.4	94.46
433.6	94.28
433.8	93.77
434.0	90.33
434.2	90.15
434.4	91.68
434.6	91.65
434.8	93.37
435.0	96.18
435.2	96.51
435.4	96.41
435.6	95.87
435.8	98.81
436.0	96.71
436.2	96.15
436.4	94.67
436.6	92.22
436.8	92.94
437.0	93.99
437.2	90.57
437.4	91.09
437.6	91.41
437.8	90.86
438.0	92.21
438.2	95.19
438.4	93.99
438.6	97.00
438.8	97.80
439.0	95.80
439.2	94.03
439.4	93.28
439.6	93.13
439.8	93.36
440.0	92.29
440.2	93.68
440.4	94.79
440.6	93.58
440.8	92.76
441.0	95.04
441.2	95.18
441.4	95.96
441.6	94.79
441.8	97.66
442.0	97.57
442.2	99.78
442.4	102.5
442.6	102.2
442.8	102.7
443.0	101.7
443.2	104.6
443.4	108.7
443.6	110.9
443.8	111.1
444.0	113.6
444.2	116.8
444.4	120.3
444.6	123.0
444.8	126.5
445.0	132.1
445.2	136.5
445.4	142.3
445.6	145.2
445.8	151.5
446.0	155.4
446.2	163.4
446.4	169.8
446.6	179.3
446.8	186.0
447.0	192.8
447.2	200.0
447.4	200.4
447.6	215.4
447.8	223.6
448.0	235.9
448.2	247.7
448.4	258.9
448.6	266.4
448.8	270.6
449.0	281.6
449.2	293.2
449.4	309.4
449.6	316.9
449.8	321.3
450.0	326.3
450.2	332.1
450.4	340.8
450.6	351.7
450.8	358.0
451.0	361.9
451.2	367.1
451.4	372.6
451.6	381.6
451.8	386.8
452.0	384.3
452.2	390.0
452.4	395.2
452.6	391.1
452.8	396.2
453.0	395.5
453.2	391.9
453.4	386.0
453.6	385.7
453.8	381.2
454.0	379.9
454.2	373.2
454.4	361.8
454.6	354.3
454.8	350.3
455.0	346.3
455.2	331.3
455.4	317.7
455.6	312.5
455.8	300.3
456.0	291.2
456.2	281.5
456.4	269.0
456.6	259.9
456.8	253.2
457.0	241.3
457.2	225.8
457.4	215.5
457.6	204.7
457.8	197.1
458.0	188.4
458.2	177.8
458.4	171.4
458.6	161.6
458.8	156.8
459.0	154.4
459.2	149.0
459.4	143.6
459.6	138.9
459.8	132.8
460.0	128.3
460.2	125.5
460.4	122.3
460.6	116.7
460.8	113.2
461.0	111.9
461.2	111.3
461.4	109.6
461.6	107.6
461.8	106.2
462.0	105.9
462.2	105.7
462.4	103.7
462.6	105.9
462.8	104.2
463.0	104.1
463.2	103.6
463.4	103.5
463.6	102.5
463.8	105.5
464.0	104.9
464.2	107.4
464.4	106.7
464.6	104.9
464.8	106.1
465.0	102.5
465.2	103.2
465.4	101.4
465.6	101.6
465.8	99.47
466.0	101.6
466.2	98.59
466.4	101.5
466.6	101.7
466.8	107.2
467.0	110.1
467.2	111.5
467.4	109.4
467.6	111.3
467.8	106.6
468.0	109.1
468.2	108.9
468.4	109.2
468.6	108.1
468.8	108.9
469.0	113.0
469.2	113.6
469.4	115.5
469.6	120.3
469.8	118.9
470.0	120.0
470.2	119.6
470.4	123.0
470.6	126.3
470.8	125.9
471.0	125.7
471.2	128.1
471.4	130.3
471.6	129.6
471.8	130.3
472.0	131.4
472.2	133.0
472.4	134.3
472.6	139.0
472.8	136.8
473.0	138.1
473.2	137.4
473.4	140.3
473.6	148.4
473.8	148.5
474.0	147.1
474.2	143.7
474.4	145.0
474.6	149.3
474.8	150.7
475.0	149.6
475.2	152.7
475.4	154.0
475.6	155.6
475.8	160.9
476.0	163.4
476.2	163.8
476.4	166.0
476.6	169.5
476.8	174.9
477.0	177.0
477.2	177.4
477.4	178.7
477.6	181.3
477.8	186.1
478.0	188.7
478.2	195.7
478.4	198.4
478.6	196.4
478.8	202.5
479.0	204.5
479.2	203.4
479.4	206.7
479.6	209.3
479.8	210.5
480.0	211.3
480.2	215.8
480.4	221.4
480.6	223.9
480.8	230.2
481.0	237.9
481.2	243.6
481.4	249.7
481.6	253.0
481.8	257.3
482.0	257.5
482.2	260.4
482.4	267.3
482.6	268.6
482.8	275.1
483.0	281.6
483.2	286.8
483.4	293.0
483.6	296.7
483.8	303.6
484.0	302.8
484.2	302.0
484.4	306.2
484.6	313.0
484.8	324.2
485.0	332.8
485.2	342.4
485.4	352.7
485.6	359.3
485.8	368.5
486.0	369.9
486.2	379.4
486.4	382.8
486.6	393.9
486.8	398.8
487.0	409.7
487.2	415.6
487.4	425.5
487.6	432.6
487.8	444.7
488.0	453.8
488.2	461.7
488.4	464.9
488.6	479.7
488.8	485.6
489.0	495.6
489.2	502.1
489.4	507.3
489.6	523.8
489.8	539.1
490.0	536.8
490.2	550.0
490.4	565.8
490.6	583.3
490.8	588.7
491.0	600.5
491.2	612.7
491.4	630.1
491.6	643.4
491.8	663.2
492.0	670.7
492.2	679.4
492.4	694.1
492.6	711.8
492.8	731.4
493.0	747.0
493.2	766.2
493.4	790.4
493.6	798.2
493.8	814.5
494.0	833.0
494.2	849.6
494.4	862.8
494.6	884.1
494.8	904.4
495.0	913.5
495.2	927.4
495.4	949.7
495.6	968.4
495.8	984.6
496.0	1003
496.2	1022
496.4	1051
496.6	1077
496.8	1095
497.0	1114
497.2	1140
497.4	1162
497.6	1180
497.8	1212
498.0	1236
498.2	1264
498.4	1288
498.6	1302
498.8	1322
499.0	1353
499.2	1367
499.4	1399
499.6	1414
499.8	1432
500.0	1458
500.2	1476
500.4	1496
500.6	1522
500.8	1547
501.0	1577
501.2	1601
501.4	1623
501.6	1653
501.8	1681
502.0	1696
502.2	1719
502.4	1755
502.6	1776
502.8	1807
503.0	1832
503.2	1859
503.4	1882
503.6	1897
503.8	1921
504.0	1942
504.2	1962
504.4	1987
504.6	2015
504.8	2028
505.0	2065
505.2	2085
505.4	2120
505.6	2152
505.8	2192
506.0	2220
506.2	2237
506.4	2261
506.6	2292
506.8	2327
507.0	2342
507.2	2355
507.4	2388
507.6	2427
507.8	2438
508.0	2478
508.2	2500
508.4	2525
508.6	2542
508.8	2538
509.0	2580
509.2	2602
509.4	2627
509.6	2656
509.8	2659
510.0	2669
510.2	2693
510.4	2727
510.6	2736
510.8	2752
511.0	2772
511.2	2799
511.4	2822
511.6	2817
511.8	2834
512.0	2855
512.2	2884
512.4	2901
512.6	2912
512.8	2941
513.0	2966
513.2	2981
513.4	2977
513.6	2991
513.8	3032
514.0	3042
514.2	3068
514.4	3105
514.6	3119
514.8	3126
515.0	3139
515.2	3140
515.4	3144
515.6	3167
515.8	3156
516.0	3163
516.2	3168
516.4	3177
516.6	3207
516.8	3221
517.0	3237
517.2	3270
517.4	3275
517.6	3289
517.8	3295
518.0	3291
518.2	3308
518.4	3305
518.6	3326
518.8	3341
519.0	3353
519.2	3367
519.4	3358
519.6	3374
519.8	3364
520.0	3379
520.2	3384
520.4	3364
520.6	3375
520.8	3395
521.0	3407
521.2	3425
521.4	3424
521.6	3425
521.8	3435
522.0	3436
522.2	3434
522.4	3451
522.6	3446
522.8	3459
523.0	3445
523.2	3445
523.4	3444
523.6	3439
523.8	3428
524.0	3436
524.2	3433
524.4	3433
524.6	3424
524.8	3438
525.0	3453
525.2	3438
525.4	3476
525.6	3454
525.8	3462
526.0	3455
526.2	3451
526.4	3471
526.6	3478
526.8	3468
527.0	3458
527.2	3466
527.4	3455
527.6	3463
527.8	3471
528.0	3456
528.2	3451
528.4	3451
528.6	3432
528.8	3434
529.0	3446
529.2	3462
529.4	3439
529.6	3431
529.8	3423
530.0	3440
530.2	3440
530.4	3449
530.6	3445
530.8	3446
531.0	3442
531.2	3433
531.4	3417
531.6	3426
531.8	3409
532.0	3406
532.2	3390
532.4	3393
532.6	3380
532.8	3400
533.0	3399
533.2	3395
533.4	3394
533.6	3401
533.8	3407
534.0	3406
534.2	3389
534.4	3410
534.6	3408
534.8	3419
535.0	3422
535.2	3418
535.4	3396
535.6	3370
535.8	3391
536.0	3381
536.2	3415
536.4	3419
536.6	3407
536.8	3378
537.0	3374
537.2	3377
537.4	3374
537.6	3368
537.8	3347
538.0	3342
538.2	3361
538.4	3351
538.6	3343
538.8	3363
539.0	3347
539.2	3335
539.4	3317
539.6	3312
539.8	3314
540.0	3324
540.2	3329
540.4	3329
540.6	3336
540.8	3320
541.0	3321
541.2	3332
541.4	3328
541.6	3324
541.8	3331
542.0	3335
542.2	3344
542.4	3316
542.6	3308
542.8	3294
543.0	3279
543.2	3268
543.4	3271
543.6	3272
543.8	3268
544.0	3262
544.2	3263
544.4	3251
544.6	3265
544.8	3274
545.0	3281
545.2	3282
545.4	3275
545.6	3277
545.8	3255
546.0	3217
546.2	3216
546.4	3216
546.6	3216
546.8	3210
547.0	3215
547.2	3238
547.4	3214
547.6	3247
547.8	3238
548.0	3240
548.2	3213
548.4	3219
548.6	3204
548.8	3195
549.0	3199
549.2	3190
549.4	3160
549.6	3168
549.8	3148
550.0	3146
550.2	3142
550.4	3148
550.6	3143
550.8	3156
551.0	3138
551.2	3138
551.4	3136
551.6	3146
551.8	3141
552.0	3152
552.2	3161
552.4	3134
552.6	3147
552.8	3126
553.0	3116
553.2	3105
553.4	3107
553.6	3109
553.8	3108
554.0	3093
554.2	3088
554.4	3074
554.6	3076
554.8	3075
555.0	3077
555.2	3069
555.4	3066
555.6	3055
555.8	3050
556.0	3051
556.2	3044
556.4	3038
556.6	3016
556.8	3035
557.0	3032
557.2	3024
557.4	3021
557.6	2979
557.8	2981
558.0	2957
558.2	2970
558.4	2941
558.6	2944
558.8	2947
559.0	2938
559.2	2918
559.4	2912
559.6	2900
559.8	2912
560.0	2917
560.2	2914
560.4	2912
560.6	2888
560.8	2876
561.0	2862
561.2	2853
561.4	2855
561.6	2861
561.8	2866
562.0	2862
562.2	2850
562.4	2844
562.6	2840
562.8	2851
563.0	2847
563.2	2816
563.4	2806
563.6	2801
563.8	2785
564.0	2787
564.2	2773
564.4	2761
564.6	2757
564.8	2734
565.0	2749
565.2	2760
565.4	2755
565.6	2742
565.8	2729
566.0	2711
566.2	2709
566.4	2702
566.6	2679
566.8	2668
567.0	2663
567.2	2665
567.4	2671
567.6	2686
567.8	2674
568.0	2651
568.2	2633
568.4	2625
568.6	2599
568.8	2593
569.0	2604
569.2	2592
569.4	2583
569.6	2585
569.8	2580
570.0	2569
570.2	2571
570.4	2585
570.6	2577
570.8	2563
571.0	2554
571.2	2541
571.4	2527
571.6	2524
571.8	2499
572.0	2481
572.2	2472
572.4	2479
572.6	2463
572.8	2469
573.0	2477
573.2	2483
573.4	2464
573.6	2452
573.8	2448
574.0	2421
574.2	2422
574.4	2406
574.6	2405
574.8	2402
575.0	2407
575.2	2395
575.4	2405
575.6	2399
575.8	2408
576.0	2383
576.2	2391
576.4	2377
576.6	2367
576.8	2379
577.0	2381
577.2	2361
577.4	2333
577.6	2332
577.8	2319
578.0	2312
578.2	2309
578.4	2292
578.6	2296
578.8	2295
579.0	2287
579.2	2271
579.4	2246
579.6	2250
579.8	2233
580.0	2213
580.2	2217
580.4	2207
580.6	2220
580.8	2213
581.0	2199
581.2	2211
581.4	2199
581.6	2169
581.8	2168
582.0	2146
582.2	2148
582.4	2149
582.6	2152
582.8	2144
583.0	2125
583.2	2133
583.4	2126
583.6	2140
583.8	2130
584.0	2104
584.2	2098
584.4	2088
584.6	2087
584.8	2088
585.0	2067
585.2	2066
585.4	2060
585.6	2060
585.8	2059
586.0	2059
586.2	2047
586.4	2048
586.6	2037
586.8	2029
587.0	2008
587.2	1995
587.4	1979
587.6	1975
587.8	1980
588.0	1962
588.2	1953
588.4	1950
588.6	1954
588.8	1936
589.0	1934
589.2	1936
589.4	1940
589.6	1937
589.8	1953
590.0	1943
590.2	1943
590.4	1943
590.6	1932
590.8	1947
591.0	1947
591.2	1927
591.4	1919
591.6	1912
591.8	1898
592.0	1898
592.2	1882
592.4	1868
592.6	1871
592.8	1863
593.0	1852
593.2	1850
593.4	1806
593.6	1828
593.8	1835
594.0	1827
594.2	1808
594.4	1799
594.6	1802
594.8	1777
595.0	1773
595.2	1769
595.4	1790
595.6	1783
595.8	1773
596.0	1750
596.2	1755
596.4	1755
596.6	1741
596.8	1725
597.0	1731
597.2	1718
597.4	1735
597.6	1734
597.8	1727
598.0	1732
598.2	1730
598.4	1696
598.6	1682
598.8	1683
599.0	1669
599.2	1678
599.4	1684
599.6	1670
599.8	1675
600.0	1668
600.2	1697
600.4	1666
600.6	1652
600.8	1648
601.0	1627
601.2	1623
601.4	1633
601.6	1612
601.8	1622
602.0	1630
602.2	1641
602.4	1635
602.6	1629
602.8	1625
603.0	1600
603.2	1574
603.4	1560
603.6	1558
603.8	1540
604.0	1543
604.2	1570
604.4	1551
604.6	1553
604.8	1521
605.0	1505
605.2	1531
605.4	1534
605.6	1519
605.8	1512
606.0	1506
606.2	1509
606.4	1497
606.6	1489
606.8	1497
607.0	1512
607.2	1477
607.4	1477
607.6	1458
607.8	1457
608.0	1461
608.2	1477
608.4	1464
608.6	1462
608.8	1454
609.0	1443
609.2	1429
609.4	1432
609.6	1420
609.8	1424
610.0	1404
610.2	1414
610.4	1402
610.6	1401
610.8	1387
611.0	1393
611.2	1380
611.4	1384
611.6	1376
611.8	1366
612.0	1374
612.2	1368
612.4	1356
612.6	1362
612.8	1361
613.0	1347
613.2	1341
613.4	1352
613.6	1345
613.8	1349
614.0	1348
614.2	1327
614.4	1302
614.6	1296
614.8	1292
615.0	1289
615.2	1285
615.4	1290
615.6	1285
615.8	1284
616.0	1298
616.2	1302
616.4	1301
616.6	1301
616.8	1302
617.0	1295
617.2	1283
617.4	1279
617.6	1272
617.8	1257
618.0	1250
618.2	1249
618.4	1242
618.6	1227
618.8	1243
619.0	1226
619.2	1218
619.4	1201
619.6	1201
619.8	1213
620.0	1220
620.2	1186
620.4	1182
620.6	1183
620.8	1189
621.0	1194
621.2	1177
621.4	1170
621.6	1165
621.8	1165
622.0	1167
622.2	1143
622.4	1124
622.6	1117
622.8	1116
623.0	1132
623.2	1120
623.4	1108
623.6	1114
623.8	1110
624.0	1102
624.2	1107
624.4	1108
624.6	1112
624.8	1100
625.0	1099
625.2	1079
625.4	1066
625.6	1051
625.8	1066
626.0	1071
626.2	1069
626.4	1079
626.6	1084
626.8	1075
627.0	1048
627.2	1037
627.4	1038
627.6	1032
627.8	1023
628.0	1016
628.2	1022
628.4	1024
628.6	1008
628.8	1022
629.0	1016
629.2	1023
629.4	1012
629.6	1011
629.8	990.1
630.0	990.3
630.2	971.5
630.4	956.4
630.6	976.9
630.8	969.2
631.0	978.5
631.2	954.6
631.4	944.5
631.6	946.7
631.8	949.4
632.0	958.5
632.2	960.8
632.4	940.2
632.6	916.7
632.8	908.7
633.0	910.3
633.2	903.1
633.4	902.4
633.6	906.5
633.8	893.1
634.0	901.1
634.2	902.9
634.4	911.6
634.6	917.5
634.8	900.7
635.0	897.2
635.2	895.5
635.4	878.2
635.6	882.9
635.8	884.7
636.0	887.0
636.2	895.2
636.4	881.8
636.6	886.7
636.8	879.6
637.0	876.0
637.2	853.5
637.4	835.2
637.6	842.2
637.8	836.3
638.0	848.2
638.2	828.9
638.4	841.3
638.6	833.5
638.8	830.7
639.0	838.6
639.2	836.6
639.4	830.4
639.6	819.7
639.8	813.0
640.0	800.7
640.2	798.9
640.4	803.7
640.6	801.3
640.8	801.8
641.0	810.6
641.2	821.1
641.4	833.3
641.6	808.4
641.8	800.8
642.0	787.4
642.2	791.0
642.4	793.3
642.6	784.3
642.8	790.7
643.0	798.7
643.2	782.6
643.4	789.1
643.6	778.0
643.8	772.5
644.0	762.7
644.2	763.0
644.4	762.1
644.6	773.1
644.8	767.7
645.0	763.4
645.2	769.5
645.4	762.5
645.6	755.8
645.8	747.1
646.0	740.5
646.2	753.5
646.4	757.7
646.6	742.7
646.8	743.5
647.0	752.1
647.2	743.2
647.4	722.3
647.6	717.8
647.8	711.2
648.0	711.7
648.2	708.0
648.4	705.6
648.6	709.2
648.8	721.8
649.0	708.9
649.2	711.1
649.4	729.4
649.6	717.9
649.8	710.8
650.0	720.5
650.2	717.2
650.4	716.3
650.6	715.0
650.8	704.8
651.0	717.1
651.2	709.7
651.4	718.2
651.6	706.7
651.8	699.6
652.0	692.3
652.2	688.9
652.4	678.1
652.6	679.3
652.8	677.5
653.0	671.1
653.2	659.0
653.4	672.6
653.6	661.7
653.8	658.8
654.0	655.4
654.2	658.2
654.4	663.7
654.6	640.9
654.8	632.0
655.0	633.6
655.2	636.0
655.4	628.8
655.6	629.1
655.8	629.4
656.0	619.6
656.2	624.8
656.4	619.8
656.6	624.6
656.8	602.2
657.0	599.9
657.2	601.4
657.4	607.8
657.6	602.0
657.8	616.3
658.0	611.6
658.2	617.5
658.4	617.2
658.6	623.5
658.8	631.5
659.0	623.6
659.2	628.7
659.4	622.2
659.6	602.9
659.8	594.1
660.0	594.7
660.2	589.2
660.4	582.5
660.6	574.1
660.8	581.7
661.0	578.6
661.2	575.5
661.4	573.8
661.6	576.9
661.8	571.9
662.0	570.6
662.2	579.9
662.4	586.4
662.6	578.7
662.8	580.6
663.0	561.7
663.2	564.1
663.4	553.2
663.6	558.1
663.8	555.7
664.0	547.5
664.2	515.6
664.4	536.5
664.6	535.9
664.8	546.1
665.0	550.1
665.2	560.5
665.4	555.0
665.6	558.4
665.8	554.5
666.0	541.7
666.2	538.0
666.4	538.4
666.6	535.2
666.8	537.2
667.0	540.2
667.2	528.9
667.4	524.8
667.6	522.4
667.8	510.5
668.0	524.0
668.2	503.4
668.4	501.3
668.6	522.7
668.8	498.2
669.0	510.6
669.2	498.4
669.4	496.5
669.6	492.3
669.8	475.4
670.0	491.2
670.2	484.8
670.4	476.9
670.6	486.2
670.8	502.3
671.0	491.9
671.2	486.6
671.4	481.6
671.6	479.4
671.8	467.7
672.0	459.2
672.2	462.0
672.4	458.7
672.6	450.4
672.8	443.5
673.0	456.1
673.2	443.8
673.4	446.6
673.6	449.0
673.8	452.0
674.0	459.5
674.2	448.0
674.4	442.7
674.6	433.7
674.8	438.1
675.0	431.3
675.2	418.1
675.4	426.2
675.6	439.3
675.8	446.7
676.0	434.8
676.2	432.9
676.4	426.1
676.6	436.5
676.8	417.2
677.0	417.8
677.2	415.3
677.4	402.2
677.6	403.2
677.8	413.7
678.0	415.8
678.2	429.9
678.4	407.2
678.6	425.6
678.8	404.9
679.0	394.7
679.2	387.2
679.4	387.9
679.6	398.3
679.8	390.4
680.0	390.1
680.2	392.7
680.4	388.5
680.6	373.6
680.8	372.4
681.0	378.4
681.2	376.1
681.4	364.4
681.6	356.2
681.8	377.5
682.0	374.1
682.2	393.9
682.4	387.1
682.6	369.4
682.8	345.2
683.0	365.3
683.2	366.3
683.4	348.4
683.6	367.8
683.8	368.4
684.0	361.6
684.2	350.8
684.4	346.2
684.6	331.2
684.8	335.0
685.0	335.4
685.2	329.0
685.4	339.6
685.6	353.7
685.8	338.6
686.0	329.8
686.2	336.0
686.4	342.2
686.6	327.0
686.8	326.2
687.0	326.5
687.2	312.6
687.4	319.9
687.6	318.1
687.8	316.5
688.0	309.6
688.2	297.1
688.4	292.7
688.6	307.3
688.8	316.4
689.0	318.5
689.2	325.6
689.4	332.0
689.6	316.6
689.8	317.9
690.0	307.8
690.2	294.2
690.4	301.9
690.6	287.3
690.8	287.1
691.0	288.5
691.2	297.0
691.4	304.3
691.6	297.3
691.8	295.7
692.0	288.6
692.2	291.4
692.4	278.3
692.6	284.1
692.8	286.5
693.0	278.9
693.2	263.4
693.4	263.7
693.6	256.4
693.8	254.2
694.0	255.5
694.2	266.6
694.4	252.8
694.6	243.1
694.8	241.1
695.0	250.8
695.2	262.1
695.4	259.3
695.6	249.1
695.8	255.3
696.0	266.2
696.2	281.1
696.4	274.9
696.6	277.3
696.8	278.1
697.0	274.0
697.2	274.5
697.4	253.3
697.6	250.2
697.8	242.1
698.0	240.5
698.2	245.1
698.4	254.1
698.6	244.4
698.8	241.4
699.0	246.7
699.2	246.2
699.4	239.9
699.6	245.7
699.8	237.4
700.0	236.4
700.2	236.8
700.4	248.3
700.6	239.3
700.8	236.3
701.0	227.9
701.2	230.3
701.4	229.9
701.6	232.5
701.8	242.9
702.0	224.5
702.2	226.1
702.4	220.6
702.6	203.7
702.8	221.4
703.0	220.2
703.2	218.2
703.4	204.0
703.6	211.2
703.8	215.1
704.0	222.3
704.2	220.7
704.4	211.6
704.6	210.5
704.8	208.8
705.0	198.7
705.2	209.7
705.4	195.4
705.6	196.5
705.8	199.6
706.0	195.1
706.2	193.8
706.4	188.4
706.6	198.3
706.8	199.2
707.0	205.9
707.2	194.7
707.4	194.8
707.6	203.4
707.8	198.8
708.0	200.1
708.2	197.4
708.4	197.2
708.6	191.7
708.8	177.8
709.0	179.0
709.2	196.0
709.4	187.8
709.6	192.6
709.8	187.6
710.0	187.4
710.2	178.8
710.4	177.7
710.6	190.2
710.8	195.5
711.0	192.0
711.2	190.9
711.4	187.3
711.6	188.5
711.8	185.9
712.0	183.7
712.2	176.1
712.4	170.3
712.6	166.2
712.8	173.3
713.0	177.7
713.2	177.5
713.4	185.3
713.6	185.0
713.8	188.3
714.0	183.0
714.2	183.8
714.4	179.8
714.6	181.4
714.8	172.2
715.0	179.8
715.2	178.4
715.4	176.8
715.6	171.9
715.8	166.2
716.0	166.0
716.2	161.2
716.4	161.5
716.6	170.1
716.8	183.6
717.0	170.9
717.2	167.3
717.4	165.4
717.6	171.6
717.8	161.8
718.0	164.1
718.2	157.8
718.4	157.6
718.6	160.1
718.8	162.9
719.0	164.8
719.2	165.7
719.4	170.5
719.6	163.5
719.8	163.1
720.0	156.3
720.2	160.1
720.4	165.9
720.6	171.6
720.8	180.8
721.0	184.0
721.2	175.5
721.4	167.0
721.6	175.6
721.8	166.5
722.0	167.3
722.2	168.4
722.4	175.6
722.6	174.4
722.8	168.0
723.0	166.8
723.2	168.3
723.4	162.1
723.6	161.1
723.8	159.1
724.0	158.2
724.2	166.7
724.4	154.1
724.6	149.1
724.8	158.1
725.0	155.3
725.2	152.0
725.4	159.7
725.6	167.6
725.8	168.1
726.0	167.6
726.2	152.6
726.4	147.4
726.6	155.9
726.8	148.6
727.0	149.4
727.2	137.6
727.4	140.9
727.6	141.8
727.8	139.7
728.0	143.4
728.2	140.2
728.4	134.4
728.6	141.8
728.8	150.2
729.0	143.3
729.2	145.9
729.4	151.2
729.6	138.7
729.8	150.3
730.0	156.1
730.2	150.1
730.4	154.1
730.6	150.1
730.8	144.7
731.0	146.6
731.2	149.4
731.4	144.5
731.6	147.1
731.8	139.7
732.0	130.6
732.2	127.5
732.4	123.7
732.6	128.3
732.8	127.7
733.0	135.2
733.2	138.2
733.4	139.7
733.6	141.3
733.8	144.1
734.0	144.2
734.2	141.1
734.4	134.3
734.6	134.3
734.8	135.9
735.0	132.2
735.2	134.0
735.4	138.5
735.6	143.0
735.8	129.9
736.0	128.0
736.2	133.5
736.4	138.9
736.6	141.0
736.8	135.8
737.0	135.9
737.2	138.0
737.4	141.4
737.6	145.1
737.8	148.2
738.0	136.8
738.2	125.8
738.4	121.1
738.6	116.9
738.8	120.8
739.0	128.6
739.2	124.2
739.4	135.5
739.6	125.9
739.8	123.4
740.0	127.3
740.2	125.7
740.4	121.9
740.6	143.9
740.8	137.9
741.0	128.2
741.2	130.9
741.4	134.2
741.6	127.4
741.8	121.3
742.0	120.9
742.2	123.5
742.4	119.5
742.6	117.6
742.8	129.9
743.0	130.4
743.2	124.8
743.4	124.6
743.6	121.2
743.8	114.0
744.0	110.0
744.2	112.2
744.4	111.3
744.6	111.1
744.8	112.7
745.0	117.3
745.2	118.0
745.4	109.3
745.6	110.0
745.8	109.2
746.0	103.1
746.2	109.1
746.4	111.1
746.6	116.8
746.8	113.8
747.0	111.5
747.2	116.5
747.4	107.2
747.6	106.4
747.8	119.5
748.0	109.0
748.2	102.5
748.4	98.22
748.6	100.8
748.8	94.91
749.0	91.86
749.2	97.96
749.4	108.4
749.6	105.1
749.8	118.6
750.0	118.7
