# Supplementary material for: Photocatalyzed cycloaromatization of vinylsilanes with arylsulfonylazides
Source: Nat Commun. 2021 Jun 3;12:3304. doi: 10.1038/s41467-021-23326-2 (PMC8175346; doi:10.1038/s41467-021-23326-2)
Supplement: Supplementary file 3 — Source Data [file 41467_2021_23326_MOESM3_ESM.zip › Source Data for NC-SI-III-2021-2-5/Stern-Volmer quenching data for Fig. S6/[2a] = 4x10-4 M.TXT]

Wavelength data table
Sample name	250.0nm	300.0nm	350.0nm	400.0nm	450.0nm	500.0nm	550.0nm	600.0nm	650.0nm	700.0nm	750.0nm	800.0nm	
'TS4(EM)					340.4	1359	2948	1534	659.0	204.8	91.78	

Sample:	'TS4(EM)
File name:	TS4.FDS
Run date:	'10:37:55, 11/06/2020
Operator:	admin
Comment:	'

Instrument
Model:	F-7000 FL Spectrophotometer
Serial number:	2819-003
ROM Version:	5J14000 12

Instrument parameters
Measurement type:	Wavelength scan
Scan mode:	Emission
Data mode:	Fluorescence
EX WL:	400.0 nm
EM  Start WL:	420.0 nm
EM  End WL:	750.0 nm
Scan speed:	1200 nm/min
Delay:	0.0 s
EX Slit:	5.0 nm
EM Slit:	5.0 nm
PMT Voltage:	900 V
Response:	Auto 
Corrected spectra:	On
Shutter control:	On

Instrumental response
EX (200 to 500nm)  Slit:5.0/20.0nm  PMT Voltage:400V
EM (200 to 500nm)  Slit:5.0/20.0nm  PMT Voltage:250V
EM (500 to 900nm)  Slit:---/5.0nm  PMT Voltage:400V
EX (500 to 900nm)  Slit:5.0/5.0nm  PMT Voltage:350V

Peak integration
Integration method:	Rectangular
Sensitivity:	1
Threshold:	1.000

Peaks
No.	Start(nm)	Apex(nm)	End(nm)	Height(Data)	Valley(nm)	Valley(Data)
1	420.0	421.8	434.0	156.2	434.0	100.4
2	434.0	434.4	437.2	105.2	437.2	98.44
3	437.2	440.0	441.2	104.6	441.2	100.9
4	441.2	452.6	464.4	403.9	464.4	101.9
5	464.4	467.8	468.4	116.5	468.4	113.6
6	468.4	523.2	523.8	3214	523.8	3191
7	523.8	525.8	531.4	3218	531.4	3152
8	531.4	532.8	535.8	3176	535.8	3113
9	535.8	537.2	540.4	3136	540.4	3050
10	540.4	541.4	544.8	3113	544.8	2993
11	544.8	545.8	548.6	3022	548.6	2948
12	548.6	549.4	600.4	2970	600.4	1520
13	600.4	600.6	608.2	1547	608.2	1344
14	608.2	609.0	628.8	1361	628.8	914.0
15	628.8	629.8	639.6	959.7	639.6	773.4
16	639.6	640.4	641.6	800.3	641.6	736.2
17	641.6	642.4	655.0	768.1	655.0	605.7
18	655.0	655.8	659.8	634.2	659.8	556.5
19	659.8	660.4	663.6	580.1	663.6	506.2
20	663.6	664.0	674.4	528.2	674.4	418.5
21	674.4	674.8	678.4	435.4	678.4	360.6
22	678.4	679.0	683.6	388.7	683.6	312.8
23	683.6	685.0	692.6	345.8	692.6	233.0
24	692.6	693.4	696.2	267.3	696.2	232.9
25	696.2	697.0	701.4	250.7	701.4	197.5
26	701.4	702.2	704.4	223.4	704.4	183.4
27	704.4	705.6	712.2	216.0	712.2	162.0
28	712.2	712.6	713.6	179.5	713.6	157.7
29	713.6	714.8	716.8	177.2	716.8	142.2
30	716.8	717.6	719.6	173.8	719.6	134.7
31	719.6	721.2	725.0	166.4	725.0	137.2
32	725.0	726.2	728.2	157.7	728.2	124.8
33	728.2	729.8	731.4	139.8	731.4	124.8
34	731.4	733.4	735.4	151.2	735.4	118.6
35	735.4	737.2	738.8	137.0	738.8	117.3
36	738.8	740.2	743.6	136.5	743.6	99.01
37	743.6	745.4	747.8	128.2	747.8	90.95
38	747.8	749.0	750.0	108.2	750.0	91.78

Data points
nm	Data
420.0	148.9
420.2	148.8
420.4	151.7
420.6	152.9
420.8	153.9
421.0	154.2
421.2	151.8
421.4	152.0
421.6	153.9
421.8	156.2
422.0	154.7
422.2	153.2
422.4	151.4
422.6	151.2
422.8	151.5
423.0	149.8
423.2	154.2
423.4	152.2
423.6	150.1
423.8	144.7
424.0	141.9
424.2	144.2
424.4	143.7
424.6	143.6
424.8	141.3
425.0	139.5
425.2	138.3
425.4	136.3
425.6	128.6
425.8	127.8
426.0	128.2
426.2	128.0
426.4	126.4
426.6	125.7
426.8	126.3
427.0	121.5
427.2	119.5
427.4	119.5
427.6	117.0
427.8	113.1
428.0	111.8
428.2	113.7
428.4	111.7
428.6	110.9
428.8	112.3
429.0	112.1
429.2	110.5
429.4	108.3
429.6	107.9
429.8	106.2
430.0	104.4
430.2	104.5
430.4	103.0
430.6	103.9
430.8	103.1
431.0	103.4
431.2	103.2
431.4	102.6
431.6	100.8
431.8	101.1
432.0	101.6
432.2	102.8
432.4	102.9
432.6	103.4
432.8	102.6
433.0	100.5
433.2	100.7
433.4	100.4
433.6	100.8
433.8	101.8
434.0	100.4
434.2	102.9
434.4	105.2
434.6	102.8
434.8	104.1
435.0	102.1
435.2	98.95
435.4	102.2
435.6	101.8
435.8	100.1
436.0	101.7
436.2	102.4
436.4	103.2
436.6	101.7
436.8	101.4
437.0	101.8
437.2	98.44
437.4	99.38
437.6	101.3
437.8	100.6
438.0	101.7
438.2	102.5
438.4	101.6
438.6	101.9
438.8	101.3
439.0	101.3
439.2	103.2
439.4	101.6
439.6	102.0
439.8	104.1
440.0	104.6
440.2	103.3
440.4	102.4
440.6	102.5
440.8	101.5
441.0	102.6
441.2	100.9
441.4	102.6
441.6	104.4
441.8	106.5
442.0	105.8
442.2	106.0
442.4	107.6
442.6	110.4
442.8	112.6
443.0	114.7
443.2	118.9
443.4	120.6
443.6	123.0
443.8	123.6
444.0	125.5
444.2	126.3
444.4	127.8
444.6	131.7
444.8	134.5
445.0	139.5
445.2	143.2
445.4	151.8
445.6	154.9
445.8	158.4
446.0	163.7
446.2	170.6
446.4	172.9
446.6	184.5
446.8	188.6
447.0	196.5
447.2	203.3
447.4	215.0
447.6	226.6
447.8	232.6
448.0	240.3
448.2	249.7
448.4	268.5
448.6	278.1
448.8	287.9
449.0	294.0
449.2	304.2
449.4	311.8
449.6	322.0
449.8	331.8
450.0	340.4
450.2	351.3
450.4	354.0
450.6	354.2
450.8	365.4
451.0	373.9
451.2	384.1
451.4	390.2
451.6	394.1
451.8	395.3
452.0	395.3
452.2	398.7
452.4	402.1
452.6	403.9
452.8	403.0
453.0	395.8
453.2	394.7
453.4	391.5
453.6	385.2
453.8	384.1
454.0	380.1
454.2	374.0
454.4	369.4
454.6	356.0
454.8	343.5
455.0	335.6
455.2	331.0
455.4	326.6
455.6	313.8
455.8	303.1
456.0	296.4
456.2	279.2
456.4	274.3
456.6	261.7
456.8	249.7
457.0	234.9
457.2	223.5
457.4	214.5
457.6	204.2
457.8	196.4
458.0	189.6
458.2	180.7
458.4	172.3
458.6	167.7
458.8	163.5
459.0	158.4
459.2	151.4
459.4	146.7
459.6	142.8
459.8	136.0
460.0	132.6
460.2	130.9
460.4	128.2
460.6	126.9
460.8	120.4
461.0	114.5
461.2	114.5
461.4	114.2
461.6	113.0
461.8	108.3
462.0	110.5
462.2	106.2
462.4	105.1
462.6	105.9
462.8	108.5
463.0	105.7
463.2	106.5
463.4	107.5
463.6	107.4
463.8	104.2
464.0	104.8
464.2	102.0
464.4	101.9
464.6	103.5
464.8	103.0
465.0	102.6
465.2	104.1
465.4	102.9
465.6	103.1
465.8	105.6
466.0	105.5
466.2	105.8
466.4	107.6
466.6	107.5
466.8	110.3
467.0	114.1
467.2	114.7
467.4	115.3
467.6	115.2
467.8	116.5
468.0	114.2
468.2	114.7
468.4	113.6
468.6	113.6
468.8	114.1
469.0	116.0
469.2	120.7
469.4	122.1
469.6	120.9
469.8	123.7
470.0	123.6
470.2	121.9
470.4	124.1
470.6	127.3
470.8	126.5
471.0	128.5
471.2	129.6
471.4	131.0
471.6	129.7
471.8	134.3
472.0	136.4
472.2	137.1
472.4	137.4
472.6	137.1
472.8	139.1
473.0	139.8
473.2	139.8
473.4	141.8
473.6	143.0
473.8	144.2
474.0	146.2
474.2	146.8
474.4	147.2
474.6	144.2
474.8	145.8
475.0	144.9
475.2	146.3
475.4	151.7
475.6	155.3
475.8	159.9
476.0	160.3
476.2	160.8
476.4	162.5
476.6	169.3
476.8	169.8
477.0	169.4
477.2	171.1
477.4	177.1
477.6	176.4
477.8	181.0
478.0	179.3
478.2	180.5
478.4	186.2
478.6	189.1
478.8	191.2
479.0	193.7
479.2	198.6
479.4	203.6
479.6	206.5
479.8	206.2
480.0	211.2
480.2	212.8
480.4	214.2
480.6	216.5
480.8	219.7
481.0	222.4
481.2	226.8
481.4	233.3
481.6	238.0
481.8	241.4
482.0	241.6
482.2	246.4
482.4	251.2
482.6	257.0
482.8	257.8
483.0	261.5
483.2	264.9
483.4	269.5
483.6	279.1
483.8	285.4
484.0	285.0
484.2	286.8
484.4	292.2
484.6	296.7
484.8	307.5
485.0	312.0
485.2	317.5
485.4	325.9
485.6	332.1
485.8	338.9
486.0	341.1
486.2	354.5
486.4	360.8
486.6	372.9
486.8	379.6
487.0	384.2
487.2	397.8
487.4	401.2
487.6	406.1
487.8	413.1
488.0	419.2
488.2	430.6
488.4	438.6
488.6	446.2
488.8	449.0
489.0	463.9
489.2	474.7
489.4	484.0
489.6	492.7
489.8	506.9
490.0	509.1
490.2	518.7
490.4	533.5
490.6	533.1
490.8	542.5
491.0	553.8
491.2	561.9
491.4	575.0
491.6	585.7
491.8	593.3
492.0	611.8
492.2	631.6
492.4	645.6
492.6	672.0
492.8	682.9
493.0	698.9
493.2	713.3
493.4	728.6
493.6	736.9
493.8	755.6
494.0	767.8
494.2	779.3
494.4	792.7
494.6	802.0
494.8	814.9
495.0	840.9
495.2	855.2
495.4	882.9
495.6	904.6
495.8	928.4
496.0	939.3
496.2	950.5
496.4	974.0
496.6	995.4
496.8	1004
497.0	1027
497.2	1048
497.4	1067
497.6	1097
497.8	1115
498.0	1134
498.2	1156
498.4	1165
498.6	1200
498.8	1212
499.0	1232
499.2	1257
499.4	1278
499.6	1304
499.8	1335
500.0	1359
500.2	1379
500.4	1412
500.6	1423
500.8	1442
501.0	1465
501.2	1482
501.4	1502
501.6	1514
501.8	1537
502.0	1561
502.2	1591
502.4	1622
502.6	1653
502.8	1676
503.0	1693
503.2	1722
503.4	1739
503.6	1752
503.8	1791
504.0	1805
504.2	1815
504.4	1847
504.6	1862
504.8	1894
505.0	1924
505.2	1939
505.4	1965
505.6	1989
505.8	2009
506.0	2024
506.2	2048
506.4	2079
506.6	2105
506.8	2131
507.0	2147
507.2	2181
507.4	2214
507.6	2236
507.8	2269
508.0	2291
508.2	2301
508.4	2326
508.6	2333
508.8	2338
509.0	2370
509.2	2389
509.4	2408
509.6	2437
509.8	2458
510.0	2457
510.2	2483
510.4	2511
510.6	2544
510.8	2546
511.0	2555
511.2	2584
511.4	2605
511.6	2620
511.8	2636
512.0	2653
512.2	2678
512.4	2688
512.6	2711
512.8	2722
513.0	2732
513.2	2723
513.4	2753
513.6	2769
513.8	2783
514.0	2812
514.2	2838
514.4	2858
514.6	2856
514.8	2864
515.0	2884
515.2	2903
515.4	2912
515.6	2929
515.8	2949
516.0	2940
516.2	2942
516.4	2979
516.6	2981
516.8	2989
517.0	3000
517.2	3015
517.4	3038
517.6	3050
517.8	3070
518.0	3082
518.2	3082
518.4	3091
518.6	3084
518.8	3088
519.0	3085
519.2	3096
519.4	3100
519.6	3115
519.8	3105
520.0	3111
520.2	3129
520.4	3126
520.6	3121
520.8	3127
521.0	3131
521.2	3143
521.4	3146
521.6	3156
521.8	3154
522.0	3153
522.2	3166
522.4	3188
522.6	3188
522.8	3202
523.0	3214
523.2	3214
523.4	3208
523.6	3198
523.8	3191
524.0	3195
524.2	3211
524.4	3209
524.6	3211
524.8	3204
525.0	3194
525.2	3201
525.4	3212
525.6	3212
525.8	3218
526.0	3208
526.2	3195
526.4	3206
526.6	3205
526.8	3194
527.0	3189
527.2	3206
527.4	3189
527.6	3200
527.8	3195
528.0	3206
528.2	3200
528.4	3205
528.6	3204
528.8	3196
529.0	3203
529.2	3184
529.4	3184
529.6	3192
529.8	3201
530.0	3189
530.2	3188
530.4	3184
530.6	3181
530.8	3159
531.0	3175
531.2	3166
531.4	3152
531.6	3158
531.8	3156
532.0	3158
532.2	3168
532.4	3176
532.6	3171
532.8	3176
533.0	3170
533.2	3156
533.4	3157
533.6	3170
533.8	3175
534.0	3175
534.2	3153
534.4	3161
534.6	3158
534.8	3133
535.0	3126
535.2	3124
535.4	3127
535.6	3129
535.8	3113
536.0	3114
536.2	3118
536.4	3113
536.6	3134
536.8	3118
537.0	3120
537.2	3136
537.4	3131
537.6	3125
537.8	3115
538.0	3115
538.2	3095
538.4	3090
538.6	3098
538.8	3103
539.0	3082
539.2	3076
539.4	3102
539.6	3082
539.8	3074
540.0	3062
540.2	3061
540.4	3050
540.6	3061
540.8	3075
541.0	3088
541.2	3091
541.4	3113
541.6	3105
541.8	3074
542.0	3064
542.2	3079
542.4	3057
542.6	3076
542.8	3076
543.0	3067
543.2	3042
543.4	3030
543.6	3026
543.8	3035
544.0	3017
544.2	3007
544.4	2995
544.6	2998
544.8	2993
545.0	3003
545.2	3006
545.4	3006
545.6	3022
545.8	3022
546.0	3002
546.2	2981
546.4	2960
546.6	2963
546.8	2972
547.0	2986
547.2	2973
547.4	2973
547.6	2981
547.8	2954
548.0	2953
548.2	2959
548.4	2957
548.6	2948
548.8	2948
549.0	2955
549.2	2964
549.4	2970
549.6	2962
549.8	2967
550.0	2948
550.2	2940
550.4	2944
550.6	2930
550.8	2907
551.0	2933
551.2	2916
551.4	2906
551.6	2902
551.8	2882
552.0	2875
552.2	2875
552.4	2871
552.6	2863
552.8	2876
553.0	2872
553.2	2881
553.4	2869
553.6	2847
553.8	2839
554.0	2833
554.2	2812
554.4	2832
554.6	2827
554.8	2821
555.0	2830
555.2	2826
555.4	2815
555.6	2820
555.8	2819
556.0	2804
556.2	2801
556.4	2788
556.6	2780
556.8	2778
557.0	2798
557.2	2779
557.4	2770
557.6	2781
557.8	2772
558.0	2741
558.2	2759
558.4	2758
558.6	2737
558.8	2740
559.0	2746
559.2	2740
559.4	2743
559.6	2735
559.8	2728
560.0	2710
560.2	2699
560.4	2691
560.6	2674
560.8	2659
561.0	2638
561.2	2648
561.4	2653
561.6	2644
561.8	2651
562.0	2654
562.2	2654
562.4	2646
562.6	2645
562.8	2642
563.0	2644
563.2	2645
563.4	2625
563.6	2594
563.8	2595
564.0	2598
564.2	2595
564.4	2579
564.6	2563
564.8	2547
565.0	2550
565.2	2536
565.4	2528
565.6	2522
565.8	2535
566.0	2509
566.2	2513
566.4	2517
566.6	2514
566.8	2497
567.0	2492
567.2	2490
567.4	2500
567.6	2491
567.8	2473
568.0	2462
568.2	2439
568.4	2443
568.6	2433
568.8	2442
569.0	2451
569.2	2452
569.4	2424
569.6	2430
569.8	2413
570.0	2404
570.2	2387
570.4	2378
570.6	2367
570.8	2356
571.0	2335
571.2	2341
571.4	2332
571.6	2336
571.8	2338
572.0	2321
572.2	2319
572.4	2317
572.6	2307
572.8	2308
573.0	2299
573.2	2296
573.4	2294
573.6	2268
573.8	2270
574.0	2272
574.2	2258
574.4	2246
574.6	2236
574.8	2250
575.0	2233
575.2	2237
575.4	2235
575.6	2245
575.8	2238
576.0	2246
576.2	2227
576.4	2226
576.6	2207
576.8	2200
577.0	2197
577.2	2178
577.4	2183
577.6	2158
577.8	2155
578.0	2139
578.2	2137
578.4	2139
578.6	2143
578.8	2127
579.0	2129
579.2	2124
579.4	2100
579.6	2063
579.8	2079
580.0	2086
580.2	2085
580.4	2077
580.6	2086
580.8	2077
581.0	2068
581.2	2055
581.4	2036
581.6	2039
581.8	2019
582.0	2010
582.2	1993
582.4	2004
582.6	1993
582.8	1979
583.0	1979
583.2	1995
583.4	1982
583.6	1953
583.8	1950
584.0	1958
584.2	1942
584.4	1936
584.6	1941
584.8	1934
585.0	1922
585.2	1929
585.4	1931
585.6	1930
585.8	1915
586.0	1892
586.2	1882
586.4	1890
586.6	1872
586.8	1873
587.0	1884
587.2	1884
587.4	1881
587.6	1889
587.8	1860
588.0	1856
588.2	1852
588.4	1851
588.6	1844
588.8	1836
589.0	1838
589.2	1838
589.4	1824
589.6	1814
589.8	1808
590.0	1784
590.2	1785
590.4	1776
590.6	1781
590.8	1787
591.0	1780
591.2	1775
591.4	1776
591.6	1762
591.8	1752
592.0	1758
592.2	1750
592.4	1748
592.6	1728
592.8	1722
593.0	1719
593.2	1710
593.4	1718
593.6	1699
593.8	1695
594.0	1688
594.2	1689
594.4	1685
594.6	1696
594.8	1667
595.0	1651
595.2	1644
595.4	1639
595.6	1625
595.8	1641
596.0	1634
596.2	1644
596.4	1636
596.6	1627
596.8	1616
597.0	1613
597.2	1625
597.4	1623
597.6	1623
597.8	1608
598.0	1594
598.2	1583
598.4	1586
598.6	1571
598.8	1554
599.0	1550
599.2	1539
599.4	1533
599.6	1528
599.8	1528
600.0	1534
600.2	1523
600.4	1520
600.6	1547
600.8	1540
601.0	1539
601.2	1525
601.4	1527
601.6	1504
601.8	1510
602.0	1494
602.2	1490
602.4	1492
602.6	1481
602.8	1476
603.0	1472
603.2	1477
603.4	1477
603.6	1455
603.8	1450
604.0	1434
604.2	1439
604.4	1452
604.6	1451
604.8	1441
605.0	1427
605.2	1430
605.4	1437
605.6	1421
605.8	1420
606.0	1413
606.2	1418
606.4	1419
606.6	1394
606.8	1396
607.0	1375
607.2	1372
607.4	1383
607.6	1368
607.8	1372
608.0	1356
608.2	1344
608.4	1352
608.6	1346
608.8	1347
609.0	1361
609.2	1358
609.4	1350
609.6	1356
609.8	1334
610.0	1320
610.2	1307
610.4	1306
610.6	1292
610.8	1304
611.0	1304
611.2	1287
611.4	1286
611.6	1275
611.8	1289
612.0	1286
612.2	1285
612.4	1272
612.6	1270
612.8	1241
613.0	1246
613.2	1251
613.4	1257
613.6	1267
613.8	1262
614.0	1255
614.2	1220
614.4	1213
614.6	1208
614.8	1209
615.0	1214
615.2	1205
615.4	1199
615.6	1194
615.8	1192
616.0	1191
616.2	1194
616.4	1196
616.6	1188
616.8	1177
617.0	1158
617.2	1170
617.4	1148
617.6	1148
617.8	1157
618.0	1161
618.2	1153
618.4	1160
618.6	1136
618.8	1150
619.0	1145
619.2	1140
619.4	1127
619.6	1140
619.8	1130
620.0	1124
620.2	1128
620.4	1103
620.6	1106
620.8	1094
621.0	1083
621.2	1078
621.4	1072
621.6	1079
621.8	1083
622.0	1086
622.2	1074
622.4	1087
622.6	1090
622.8	1073
623.0	1085
623.2	1060
623.4	1065
623.6	1071
623.8	1041
624.0	1021
624.2	1035
624.4	1041
624.6	1040
624.8	1022
625.0	1023
625.2	1037
625.4	1036
625.6	1023
625.8	1009
626.0	1004
626.2	1002
626.4	1017
626.6	1004
626.8	981.1
627.0	964.3
627.2	967.3
627.4	948.7
627.6	953.2
627.8	970.7
628.0	968.1
628.2	948.6
628.4	944.6
628.6	919.9
628.8	914.0
629.0	931.6
629.2	941.6
629.4	934.6
629.6	946.9
629.8	959.7
630.0	954.8
630.2	938.8
630.4	934.6
630.6	931.0
630.8	927.1
631.0	912.6
631.2	916.0
631.4	907.3
631.6	900.3
631.8	898.7
632.0	878.3
632.2	876.4
632.4	878.7
632.6	880.6
632.8	873.5
633.0	862.3
633.2	844.7
633.4	840.3
633.6	850.9
633.8	857.0
634.0	852.5
634.2	827.6
634.4	839.5
634.6	848.7
634.8	839.5
635.0	831.1
635.2	823.3
635.4	823.8
635.6	843.4
635.8	830.6
636.0	812.7
636.2	823.8
636.4	814.7
636.6	801.6
636.8	813.8
637.0	812.4
637.2	807.4
637.4	822.5
637.6	824.2
637.8	808.7
638.0	802.4
638.2	796.6
638.4	795.8
638.6	780.7
638.8	791.7
639.0	775.1
639.2	778.5
639.4	780.0
639.6	773.4
639.8	776.7
640.0	778.5
640.2	782.3
640.4	800.3
640.6	783.3
640.8	773.8
641.0	762.5
641.2	761.3
641.4	758.4
641.6	736.2
641.8	741.8
642.0	743.6
642.2	745.8
642.4	768.1
642.6	765.1
642.8	749.5
643.0	735.6
643.2	718.4
643.4	730.4
643.6	730.1
643.8	733.5
644.0	735.5
644.2	736.5
644.4	720.3
644.6	719.6
644.8	734.3
645.0	727.2
645.2	734.7
645.4	721.3
645.6	710.9
645.8	706.4
646.0	698.8
646.2	722.0
646.4	712.7
646.6	705.9
646.8	700.6
647.0	702.8
647.2	690.0
647.4	690.1
647.6	690.1
647.8	690.1
648.0	698.0
648.2	695.0
648.4	683.0
648.6	673.8
648.8	677.8
649.0	683.4
649.2	679.3
649.4	673.7
649.6	680.2
649.8	670.7
650.0	659.0
650.2	653.4
650.4	649.4
650.6	649.9
650.8	644.3
651.0	654.4
651.2	642.2
651.4	633.3
651.6	641.9
651.8	637.2
652.0	645.3
652.2	640.4
652.4	637.9
652.6	619.9
652.8	630.7
653.0	632.6
653.2	631.1
653.4	631.0
653.6	602.2
653.8	617.4
654.0	628.4
654.2	621.5
654.4	627.4
654.6	622.0
654.8	615.1
655.0	605.7
655.2	607.0
655.4	612.5
655.6	628.1
655.8	634.2
656.0	619.0
656.2	611.5
656.4	604.8
656.6	593.6
656.8	597.5
657.0	602.9
657.2	595.4
657.4	601.5
657.6	591.0
657.8	585.3
658.0	580.0
658.2	587.9
658.4	590.5
658.6	584.1
658.8	572.6
659.0	573.0
659.2	570.3
659.4	566.0
659.6	567.2
659.8	556.5
660.0	560.7
660.2	573.4
660.4	580.1
660.6	577.7
660.8	564.3
661.0	567.7
661.2	550.1
661.4	549.1
661.6	548.4
661.8	546.1
662.0	536.9
662.2	543.7
662.4	554.3
662.6	546.0
662.8	540.4
663.0	526.0
663.2	507.9
663.4	508.1
663.6	506.2
663.8	518.5
664.0	528.2
664.2	510.7
664.4	512.9
664.6	520.6
664.8	516.0
665.0	502.4
665.2	521.2
665.4	508.9
665.6	514.0
665.8	512.1
666.0	513.2
666.2	522.4
666.4	510.8
666.6	480.9
666.8	479.6
667.0	468.8
667.2	486.5
667.4	470.3
667.6	468.4
667.8	484.6
668.0	466.0
668.2	469.4
668.4	475.0
668.6	476.0
668.8	482.1
669.0	483.5
669.2	476.9
669.4	467.3
669.6	463.9
669.8	460.9
670.0	460.8
670.2	472.3
670.4	474.4
670.6	456.9
670.8	440.6
671.0	446.7
671.2	429.8
671.4	447.2
671.6	452.1
671.8	433.9
672.0	450.9
672.2	442.9
672.4	437.8
672.6	428.0
672.8	433.1
673.0	440.5
673.2	436.1
673.4	421.2
673.6	419.5
673.8	420.7
674.0	426.4
674.2	420.3
674.4	418.5
674.6	433.1
674.8	435.4
675.0	425.6
675.2	426.5
675.4	423.6
675.6	421.6
675.8	407.0
676.0	402.0
676.2	380.4
676.4	407.3
676.6	412.0
676.8	401.3
677.0	400.5
677.2	397.0
677.4	386.0
677.6	387.6
677.8	384.6
678.0	385.5
678.2	365.2
678.4	360.6
678.6	362.9
678.8	364.1
679.0	388.7
679.2	386.2
679.4	366.1
679.6	365.1
679.8	360.5
680.0	358.7
680.2	365.1
680.4	357.9
680.6	363.6
680.8	362.0
681.0	356.3
681.2	351.6
681.4	340.7
681.6	345.8
681.8	346.1
682.0	345.1
682.2	364.4
682.4	338.8
682.6	344.9
682.8	334.3
683.0	338.0
683.2	328.8
683.4	330.9
683.6	312.8
683.8	332.9
684.0	328.2
684.2	340.4
684.4	341.3
684.6	340.2
684.8	339.7
685.0	345.8
685.2	336.4
685.4	330.1
685.6	332.1
685.8	331.8
686.0	325.1
686.2	311.3
686.4	321.3
686.6	319.3
686.8	315.2
687.0	318.0
687.2	308.9
687.4	317.1
687.6	311.9
687.8	290.5
688.0	307.3
688.2	298.9
688.4	297.3
688.6	290.9
688.8	296.0
689.0	290.7
689.2	289.6
689.4	282.7
689.6	284.5
689.8	281.0
690.0	289.0
690.2	294.6
690.4	286.7
690.6	300.0
690.8	277.4
691.0	277.2
691.2	282.2
691.4	263.7
691.6	266.8
691.8	256.3
692.0	249.1
692.2	252.6
692.4	241.5
692.6	233.0
692.8	258.8
693.0	264.5
693.2	253.4
693.4	267.3
693.6	253.3
693.8	249.5
694.0	247.2
694.2	232.0
694.4	235.7
694.6	249.3
694.8	267.7
695.0	243.8
695.2	236.6
695.4	244.2
695.6	241.4
695.8	240.2
696.0	243.2
696.2	232.9
696.4	238.4
696.6	236.0
696.8	250.6
697.0	250.7
697.2	243.3
697.4	238.4
697.6	241.5
697.8	239.5
698.0	231.0
698.2	234.2
698.4	246.2
698.6	228.7
698.8	218.9
699.0	219.9
699.2	214.3
699.4	214.7
699.6	208.2
699.8	203.0
700.0	204.8
700.2	209.5
700.4	211.0
700.6	214.7
700.8	206.1
701.0	202.3
701.2	199.2
701.4	197.5
701.6	209.0
701.8	213.2
702.0	222.9
702.2	223.4
702.4	220.9
702.6	209.9
702.8	204.6
703.0	200.6
703.2	199.1
703.4	195.7
703.6	201.8
703.8	202.6
704.0	198.1
704.2	198.9
704.4	183.4
704.6	196.5
704.8	207.1
705.0	203.4
705.2	202.6
705.4	201.5
705.6	216.0
705.8	207.6
706.0	208.1
706.2	195.7
706.4	194.2
706.6	200.4
706.8	204.7
707.0	202.0
707.2	193.4
707.4	191.1
707.6	184.7
707.8	176.4
708.0	184.0
708.2	188.8
708.4	183.5
708.6	180.4
708.8	192.6
709.0	185.6
709.2	180.6
709.4	172.5
709.6	174.8
709.8	180.0
710.0	186.6
710.2	186.0
710.4	177.4
710.6	174.3
710.8	175.8
711.0	174.6
711.2	169.1
711.4	167.0
711.6	166.5
711.8	166.3
712.0	166.5
712.2	162.0
712.4	166.6
712.6	179.5
712.8	175.8
713.0	166.5
713.2	166.9
713.4	163.2
713.6	157.7
713.8	163.3
714.0	163.5
714.2	164.6
714.4	171.8
714.6	176.4
714.8	177.2
715.0	167.1
715.2	174.7
715.4	163.5
715.6	164.6
715.8	162.7
716.0	180.1
716.2	173.6
716.4	165.6
716.6	157.4
716.8	142.2
717.0	156.5
717.2	163.0
717.4	162.9
717.6	173.8
717.8	170.3
718.0	170.1
718.2	156.3
718.4	159.8
718.6	154.9
718.8	145.5
719.0	142.1
719.2	147.1
719.4	146.2
719.6	134.7
719.8	146.0
720.0	160.6
720.2	154.7
720.4	149.9
720.6	149.5
720.8	152.5
721.0	159.9
721.2	166.4
721.4	155.8
721.6	145.1
721.8	150.9
722.0	148.9
722.2	147.6
722.4	151.2
722.6	153.8
722.8	153.3
723.0	156.6
723.2	148.6
723.4	149.2
723.6	141.8
723.8	141.6
724.0	145.9
724.2	142.2
724.4	142.1
724.6	149.3
724.8	139.6
725.0	137.2
725.2	141.2
725.4	138.6
725.6	141.1
725.8	147.9
726.0	151.4
726.2	157.7
726.4	146.7
726.6	143.1
726.8	143.8
727.0	148.4
727.2	136.7
727.4	132.3
727.6	131.7
727.8	132.1
728.0	130.5
728.2	124.8
728.4	130.0
728.6	137.2
728.8	135.2
729.0	131.3
729.2	135.1
729.4	132.2
729.6	134.0
729.8	139.8
730.0	137.4
730.2	127.2
730.4	131.3
730.6	137.2
730.8	139.3
731.0	138.8
731.2	127.2
731.4	124.8
731.6	130.5
731.8	136.1
732.0	133.4
732.2	135.2
732.4	128.9
732.6	130.6
732.8	133.4
733.0	136.2
733.2	134.1
733.4	151.2
733.6	134.6
733.8	131.5
734.0	125.8
734.2	120.1
734.4	121.5
734.6	124.1
734.8	126.4
735.0	125.7
735.2	125.1
735.4	118.6
735.6	128.6
735.8	126.8
736.0	127.7
736.2	130.1
736.4	136.4
736.6	131.3
736.8	126.0
737.0	133.1
737.2	137.0
737.4	127.3
737.6	117.2
737.8	122.2
738.0	135.2
738.2	131.2
738.4	132.7
738.6	123.6
738.8	117.3
739.0	120.4
739.2	121.2
739.4	134.4
739.6	125.1
739.8	124.0
740.0	130.6
740.2	136.5
740.4	131.7
740.6	134.3
740.8	126.5
741.0	127.9
741.2	125.5
741.4	118.6
741.6	120.7
741.8	112.3
742.0	112.1
742.2	102.5
742.4	101.9
742.6	103.7
742.8	112.0
743.0	115.2
743.2	111.5
743.4	99.07
743.6	99.01
743.8	112.9
744.0	108.8
744.2	112.8
744.4	110.6
744.6	121.4
744.8	110.8
745.0	103.3
745.2	121.0
745.4	128.2
745.6	124.7
745.8	116.9
746.0	105.7
746.2	104.1
746.4	105.9
746.6	110.1
746.8	109.4
747.0	109.0
747.2	108.8
747.4	112.7
747.6	102.2
747.8	90.95
748.0	99.69
748.2	102.9
748.4	106.3
748.6	105.5
748.8	102.9
749.0	108.2
749.2	107.2
749.4	101.8
749.6	97.94
749.8	96.96
750.0	91.78
