# Supplementary material for: Photocatalyzed cycloaromatization of vinylsilanes with arylsulfonylazides
Source: Nat Commun. 2021 Jun 3;12:3304. doi: 10.1038/s41467-021-23326-2 (PMC8175346; doi:10.1038/s41467-021-23326-2)
Supplement: Supplementary file 3 — Source Data [file 41467_2021_23326_MOESM3_ESM.zip › Source Data for NC-SI-III-2021-2-5/Stern-Volmer quenching data for Fig. S6/[2a] = 5x10-4 M (FDS).DX]

##TITLE= TS5
##JCAMP-DX= 4.24
##DATA TYPE= FL SPECTRUM
##ORIGIN= 
##OWNER= admin
##DATE= 10:39:02, 11/06/2020
##SAMPLE DESCRIPTION= 
##SPECTROMETER/DATA SYSTEM= Hitachi Model F-7000 FL Spectrophotometer;
Serial number: 2819-003;
ROM Version: 5J14000 12;
##INSTRUMENT PARAMETERS= Scan mode= Emission;
Data mode= Fluorescence;
EX WL= 400.0 nm;
Scan speed= 1200 nm/min;
Delay= 0.0 s;
EX Slit= 5.0 nm;
EM Slit= 5.0 nm;
PMT Voltage= 900 V;
Response= Auto 
Corrected spectra= On;
##DELTAX= 0.2
##XLABEL= nm
##YLABEL= Data
##XUNITS= NANOMETERS
##YUNITS= ARBITRARY UNITS
##XFACTOR= 1.0
##YFACTOR= 1.0
##FIRSTX= 420.0
##LASTX= 750.0
##NPOINTS= 1651
##XYDATA= (X++(Y..Y))
420.0 148.3
420.2 144.5
420.4 142.1
420.6 143.0
420.8 145.9
421.0 146.4
421.2 145.7
421.4 145.0
421.6 143.0
421.8 147.1
422.0 146.8
422.2 148.7
422.4 149.0
422.6 147.1
422.8 145.7
423.0 145.2
423.2 142.3
423.4 142.0
423.6 143.5
423.8 142.7
424.0 141.8
424.2 139.1
424.4 136.8
424.6 134.6
424.8 134.4
425.0 133.1
425.2 131.2
425.4 127.1
425.6 125.5
425.8 123.7
426.0 120.8
426.2 120.8
426.4 117.8
426.6 113.5
426.8 111.8
427.0 113.9
427.2 112.4
427.4 109.1
427.6 108.8
427.8 105.3
428.0 102.9
428.2 103.5
428.4 103.3
428.6 98.72
428.8 96.28
429.0 96.04
429.2 97.03
429.4 97.88
429.6 94.74
429.8 93.16
430.0 93.09
430.2 92.35
430.4 89.47
430.6 89.61
430.8 89.73
431.0 89.16
431.2 90.63
431.4 89.27
431.6 90.91
431.8 90.37
432.0 91.38
432.2 90.89
432.4 89.39
432.6 90.50
432.8 88.92
433.0 89.49
433.2 89.48
433.4 91.16
433.6 89.18
433.8 86.49
434.0 87.65
434.2 89.56
434.4 88.36
434.6 88.83
434.8 88.19
435.0 87.43
435.2 88.67
435.4 88.15
435.6 87.56
435.8 87.77
436.0 88.32
436.2 87.92
436.4 85.85
436.6 85.55
436.8 88.38
437.0 87.42
437.2 88.18
437.4 87.95
437.6 89.29
437.8 92.12
438.0 91.58
438.2 90.83
438.4 90.17
438.6 91.71
438.8 91.01
439.0 90.13
439.2 88.77
439.4 90.55
439.6 90.51
439.8 92.37
440.0 92.70
440.2 93.19
440.4 93.44
440.6 91.61
440.8 93.42
441.0 93.86
441.2 94.52
441.4 93.88
441.6 94.35
441.8 93.35
442.0 93.70
442.2 95.46
442.4 99.09
442.6 98.58
442.8 100.7
443.0 102.2
443.2 104.3
443.4 106.4
443.6 109.1
443.8 111.1
444.0 115.1
444.2 117.3
444.4 119.0
444.6 121.3
444.8 125.1
445.0 130.5
445.2 132.4
445.4 137.9
445.6 143.2
445.8 145.7
446.0 152.6
446.2 157.5
446.4 162.9
446.6 170.9
446.8 176.9
447.0 187.3
447.2 193.4
447.4 203.2
447.6 208.9
447.8 217.4
448.0 223.8
448.2 236.7
448.4 247.3
448.6 258.9
448.8 270.5
449.0 283.8
449.2 292.4
449.4 301.7
449.6 311.4
449.8 318.7
450.0 324.7
450.2 333.0
450.4 340.5
450.6 347.3
450.8 356.5
451.0 357.0
451.2 363.0
451.4 371.6
451.6 378.7
451.8 379.0
452.0 380.6
452.2 383.2
452.4 390.0
452.6 391.3
452.8 388.7
453.0 387.7
453.2 385.5
453.4 383.5
453.6 384.1
453.8 375.2
454.0 374.3
454.2 366.0
454.4 361.2
454.6 346.2
454.8 336.9
455.0 327.4
455.2 318.1
455.4 310.5
455.6 301.3
455.8 292.6
456.0 284.9
456.2 278.7
456.4 266.8
456.6 254.1
456.8 237.1
457.0 229.6
457.2 220.7
457.4 209.2
457.6 201.9
457.8 191.4
458.0 186.2
458.2 178.5
458.4 170.4
458.6 165.3
458.8 160.1
459.0 151.6
459.2 146.9
459.4 140.4
459.6 133.8
459.8 128.6
460.0 128.7
460.2 122.1
460.4 118.7
460.6 111.0
460.8 108.7
461.0 108.8
461.2 104.8
461.4 104.7
461.6 104.1
461.8 103.3
462.0 102.6
462.2 101.2
462.4 100.2
462.6 99.24
462.8 98.30
463.0 94.46
463.2 98.00
463.4 97.42
463.6 95.13
463.8 96.54
464.0 95.13
464.2 96.55
464.4 97.84
464.6 99.48
464.8 96.04
465.0 95.92
465.2 97.54
465.4 96.51
465.6 98.03
465.8 99.22
466.0 99.40
466.2 96.85
466.4 96.73
466.6 99.09
466.8 98.11
467.0 100.6
467.2 103.9
467.4 103.5
467.6 104.3
467.8 104.2
468.0 104.9
468.2 107.2
468.4 108.7
468.6 106.6
468.8 105.1
469.0 104.4
469.2 101.1
469.4 105.8
469.6 109.0
469.8 110.4
470.0 110.0
470.2 111.5
470.4 113.1
470.6 113.9
470.8 114.5
471.0 114.0
471.2 116.5
471.4 121.7
471.6 123.4
471.8 119.0
472.0 119.7
472.2 119.1
472.4 122.5
472.6 124.8
472.8 126.3
473.0 131.3
473.2 133.5
473.4 136.2
473.6 136.2
473.8 139.9
474.0 137.6
474.2 137.1
474.4 139.1
474.6 142.3
474.8 141.6
475.0 140.6
475.2 144.4
475.4 144.4
475.6 146.4
475.8 147.8
476.0 144.9
476.2 148.9
476.4 153.9
476.6 157.8
476.8 160.3
477.0 160.2
477.2 163.2
477.4 160.9
477.6 161.2
477.8 164.1
478.0 163.2
478.2 168.9
478.4 174.4
478.6 177.1
478.8 177.7
479.0 178.4
479.2 180.6
479.4 184.9
479.6 189.1
479.8 191.1
480.0 193.6
480.2 198.4
480.4 201.5
480.6 205.8
480.8 204.4
481.0 206.4
481.2 211.0
481.4 212.6
481.6 213.4
481.8 215.8
482.0 221.2
482.2 225.3
482.4 229.2
482.6 229.9
482.8 233.7
483.0 237.7
483.2 247.8
483.4 254.4
483.6 256.6
483.8 262.7
484.0 265.6
484.2 271.4
484.4 276.7
484.6 283.4
484.8 290.3
485.0 295.1
485.2 291.5
485.4 299.8
485.6 310.5
485.8 310.7
486.0 316.6
486.2 317.4
486.4 324.0
486.6 339.1
486.8 347.1
487.0 362.6
487.2 359.5
487.4 371.7
487.6 379.8
487.8 386.5
488.0 393.3
488.2 405.2
488.4 411.2
488.6 419.0
488.8 430.4
489.0 440.0
489.2 448.4
489.4 457.6
489.6 466.6
489.8 472.5
490.0 475.2
490.2 486.4
490.4 490.7
490.6 499.0
490.8 513.7
491.0 519.5
491.2 533.3
491.4 541.5
491.6 562.1
491.8 574.6
492.0 583.2
492.2 591.5
492.4 603.4
492.6 621.3
492.8 640.5
493.0 649.1
493.2 662.6
493.4 671.0
493.6 689.0
493.8 707.5
494.0 715.0
494.2 733.1
494.4 749.1
494.6 762.7
494.8 787.3
495.0 801.2
495.2 816.8
495.4 821.7
495.6 835.4
495.8 846.0
496.0 865.9
496.2 890.7
496.4 907.4
496.6 925.1
496.8 947.8
497.0 956.7
497.2 978.7
497.4 1003
497.6 1024
497.8 1053
498.0 1072
498.2 1092
498.4 1116
498.6 1134
498.8 1148
499.0 1164
499.2 1178
499.4 1198
499.6 1219
499.8 1239
500.0 1267
500.2 1284
500.4 1305
500.6 1314
500.8 1342
501.0 1353
501.2 1379
501.4 1399
501.6 1412
501.8 1447
502.0 1465
502.2 1477
502.4 1504
502.6 1530
502.8 1562
503.0 1588
503.2 1597
503.4 1624
503.6 1653
503.8 1682
504.0 1692
504.2 1707
504.4 1745
504.6 1767
504.8 1783
505.0 1804
505.2 1825
505.4 1837
505.6 1869
505.8 1887
506.0 1913
506.2 1918
506.4 1941
506.6 1951
506.8 1971
507.0 1994
507.2 2029
507.4 2048
507.6 2061
507.8 2063
508.0 2097
508.2 2120
508.4 2145
508.6 2173
508.8 2196
509.0 2219
509.2 2232
509.4 2241
509.6 2252
509.8 2288
510.0 2299
510.2 2330
510.4 2328
510.6 2351
510.8 2379
511.0 2401
511.2 2411
511.4 2432
511.6 2446
511.8 2465
512.0 2504
512.2 2527
512.4 2518
512.6 2525
512.8 2539
513.0 2554
513.2 2560
513.4 2585
513.6 2598
513.8 2599
514.0 2611
514.2 2621
514.4 2638
514.6 2652
514.8 2667
515.0 2670
515.2 2685
515.4 2693
515.6 2705
515.8 2730
516.0 2753
516.2 2772
516.4 2772
516.6 2785
516.8 2801
517.0 2785
517.2 2791
517.4 2813
517.6 2804
517.8 2809
518.0 2836
518.2 2840
518.4 2841
518.6 2844
518.8 2865
519.0 2867
519.2 2876
519.4 2885
519.6 2880
519.8 2885
520.0 2875
520.2 2881
520.4 2890
520.6 2907
520.8 2925
521.0 2951
521.2 2961
521.4 2967
521.6 2966
521.8 2948
522.0 2966
522.2 2960
522.4 2948
522.6 2960
522.8 2953
523.0 2927
523.2 2934
523.4 2942
523.6 2952
523.8 2955
524.0 2958
524.2 2976
524.4 2972
524.6 2981
524.8 2995
525.0 3007
525.2 3001
525.4 3000
525.6 2986
525.8 2997
526.0 2987
526.2 2981
526.4 2976
526.6 2992
526.8 2999
527.0 2994
527.2 2970
527.4 2954
527.6 2959
527.8 2976
528.0 2975
528.2 2980
528.4 2986
528.6 2965
528.8 2960
529.0 2973
529.2 2966
529.4 2959
529.6 2944
529.8 2955
530.0 2959
530.2 2961
530.4 2962
530.6 2950
530.8 2958
531.0 2948
531.2 2942
531.4 2957
531.6 2940
531.8 2931
532.0 2936
532.2 2941
532.4 2952
532.6 2957
532.8 2935
533.0 2944
533.2 2906
533.4 2908
533.6 2923
533.8 2931
534.0 2925
534.2 2920
534.4 2926
534.6 2954
534.8 2949
535.0 2925
535.2 2930
535.4 2931
535.6 2913
535.8 2923
536.0 2905
536.2 2909
536.4 2910
536.6 2919
536.8 2927
537.0 2928
537.2 2909
537.4 2917
537.6 2915
537.8 2904
538.0 2908
538.2 2899
538.4 2875
538.6 2892
538.8 2887
539.0 2866
539.2 2868
539.4 2848
539.6 2865
539.8 2881
540.0 2850
540.2 2832
540.4 2851
540.6 2830
540.8 2844
541.0 2851
541.2 2837
541.4 2834
541.6 2833
541.8 2828
542.0 2830
542.2 2842
542.4 2841
542.6 2828
542.8 2822
543.0 2824
543.2 2837
543.4 2830
543.6 2821
543.8 2825
544.0 2797
544.2 2772
544.4 2784
544.6 2784
544.8 2793
545.0 2783
545.2 2793
545.4 2782
545.6 2781
545.8 2757
546.0 2769
546.2 2778
546.4 2771
546.6 2778
546.8 2779
547.0 2785
547.2 2768
547.4 2753
547.6 2762
547.8 2764
548.0 2772
548.2 2748
548.4 2748
548.6 2758
548.8 2740
549.0 2738
549.2 2740
549.4 2743
549.6 2739
549.8 2739
550.0 2742
550.2 2733
550.4 2743
550.6 2742
550.8 2709
551.0 2710
551.2 2699
551.4 2717
551.6 2706
551.8 2700
552.0 2697
552.2 2682
552.4 2676
552.6 2671
552.8 2667
553.0 2666
553.2 2669
553.4 2678
553.6 2667
553.8 2653
554.0 2645
554.2 2642
554.4 2636
554.6 2628
554.8 2627
555.0 2623
555.2 2626
555.4 2623
555.6 2608
555.8 2606
556.0 2597
556.2 2599
556.4 2600
556.6 2600
556.8 2585
557.0 2598
557.2 2602
557.4 2590
557.6 2580
557.8 2582
558.0 2582
558.2 2578
558.4 2568
558.6 2574
558.8 2560
559.0 2563
559.2 2542
559.4 2525
559.6 2534
559.8 2520
560.0 2519
560.2 2523
560.4 2523
560.6 2509
560.8 2501
561.0 2490
561.2 2501
561.4 2498
561.6 2477
561.8 2466
562.0 2460
562.2 2449
562.4 2446
562.6 2437
562.8 2454
563.0 2456
563.2 2457
563.4 2439
563.6 2443
563.8 2425
564.0 2413
564.2 2402
564.4 2401
564.6 2394
564.8 2399
565.0 2379
565.2 2372
565.4 2373
565.6 2379
565.8 2359
566.0 2347
566.2 2360
566.4 2340
566.6 2353
566.8 2336
567.0 2338
567.2 2336
567.4 2323
567.6 2325
567.8 2309
568.0 2295
568.2 2283
568.4 2302
568.6 2283
568.8 2273
569.0 2286
569.2 2259
569.4 2278
569.6 2259
569.8 2268
570.0 2250
570.2 2253
570.4 2244
570.6 2233
570.8 2223
571.0 2216
571.2 2211
571.4 2211
571.6 2200
571.8 2190
572.0 2187
572.2 2172
572.4 2153
572.6 2156
572.8 2127
573.0 2123
573.2 2116
573.4 2117
573.6 2104
573.8 2109
574.0 2096
574.2 2095
574.4 2098
574.6 2109
574.8 2104
575.0 2082
575.2 2075
575.4 2075
575.6 2074
575.8 2081
576.0 2075
576.2 2078
576.4 2056
576.6 2031
576.8 2016
577.0 2024
577.2 2023
577.4 2015
577.6 2012
577.8 2016
578.0 1998
578.2 1983
578.4 1962
578.6 1977
578.8 1984
579.0 1985
579.2 1975
579.4 1959
579.6 1947
579.8 1933
580.0 1926
580.2 1918
580.4 1926
580.6 1918
580.8 1921
581.0 1917
581.2 1906
581.4 1883
581.6 1887
581.8 1892
582.0 1883
582.2 1869
582.4 1879
582.6 1862
582.8 1861
583.0 1851
583.2 1856
583.4 1844
583.6 1833
583.8 1837
584.0 1824
584.2 1813
584.4 1812
584.6 1801
584.8 1776
585.0 1778
585.2 1778
585.4 1780
585.6 1769
585.8 1762
586.0 1787
586.2 1792
586.4 1800
586.6 1777
586.8 1774
587.0 1766
587.2 1757
587.4 1754
587.6 1757
587.8 1764
588.0 1756
588.2 1748
588.4 1754
588.6 1719
588.8 1706
589.0 1705
589.2 1685
589.4 1663
589.6 1653
589.8 1665
590.0 1663
590.2 1651
590.4 1661
590.6 1651
590.8 1667
591.0 1670
591.2 1664
591.4 1668
591.6 1654
591.8 1643
592.0 1631
592.2 1633
592.4 1618
592.6 1600
592.8 1606
593.0 1607
593.2 1595
593.4 1600
593.6 1598
593.8 1586
594.0 1592
594.2 1592
594.4 1571
594.6 1559
594.8 1543
595.0 1557
595.2 1543
595.4 1528
595.6 1534
595.8 1533
596.0 1528
596.2 1528
596.4 1516
596.6 1508
596.8 1483
597.0 1483
597.2 1483
597.4 1492
597.6 1484
597.8 1470
598.0 1472
598.2 1473
598.4 1467
598.6 1480
598.8 1482
599.0 1470
599.2 1467
599.4 1459
599.6 1461
599.8 1440
600.0 1440
600.2 1437
600.4 1433
600.6 1435
600.8 1414
601.0 1410
601.2 1399
601.4 1400
601.6 1405
601.8 1405
602.0 1401
602.2 1403
602.4 1428
602.6 1407
602.8 1409
603.0 1395
603.2 1397
603.4 1379
603.6 1377
603.8 1369
604.0 1365
604.2 1348
604.4 1329
604.6 1330
604.8 1332
605.0 1328
605.2 1319
605.4 1332
605.6 1335
605.8 1330
606.0 1330
606.2 1300
606.4 1298
606.6 1294
606.8 1303
607.0 1292
607.2 1301
607.4 1288
607.6 1287
607.8 1290
608.0 1277
608.2 1277
608.4 1263
608.6 1271
608.8 1275
609.0 1272
609.2 1252
609.4 1254
609.6 1262
609.8 1253
610.0 1246
610.2 1252
610.4 1244
610.6 1231
610.8 1215
611.0 1213
611.2 1213
611.4 1212
611.6 1194
611.8 1205
612.0 1210
612.2 1199
612.4 1188
612.6 1176
612.8 1160
613.0 1178
613.2 1174
613.4 1170
613.6 1163
613.8 1170
614.0 1147
614.2 1140
614.4 1140
614.6 1145
614.8 1139
615.0 1126
615.2 1099
615.4 1098
615.6 1103
615.8 1110
616.0 1116
616.2 1114
616.4 1099
616.6 1097
616.8 1108
617.0 1095
617.2 1115
617.4 1101
617.6 1098
617.8 1114
618.0 1099
618.2 1063
618.4 1069
618.6 1096
618.8 1085
619.0 1078
619.2 1076
619.4 1067
619.6 1066
619.8 1038
620.0 1043
620.2 1038
620.4 1024
620.6 1036
620.8 1044
621.0 1035
621.2 1031
621.4 1019
621.6 1018
621.8 995.2
622.0 1008
622.2 1005
622.4 1011
622.6 1003
622.8 1010
623.0 1004
623.2 986.2
623.4 980.7
623.6 972.1
623.8 964.6
624.0 950.0
624.2 959.1
624.4 962.8
624.6 951.2
624.8 972.4
625.0 969.9
625.2 950.6
625.4 938.3
625.6 928.3
625.8 905.9
626.0 897.6
626.2 916.9
626.4 913.5
626.6 902.4
626.8 915.6
627.0 893.3
627.2 902.7
627.4 902.5
627.6 889.2
627.8 878.9
628.0 875.7
628.2 880.8
628.4 876.5
628.6 888.2
628.8 878.7
629.0 882.4
629.2 881.7
629.4 867.6
629.6 863.4
629.8 851.4
630.0 844.3
630.2 846.3
630.4 837.4
630.6 833.6
630.8 826.9
631.0 828.5
631.2 829.0
631.4 829.1
631.6 810.8
631.8 810.5
632.0 805.0
632.2 821.8
632.4 832.4
632.6 848.2
632.8 835.3
633.0 834.5
633.2 828.2
633.4 813.3
633.6 818.6
633.8 811.9
634.0 811.7
634.2 811.5
634.4 803.3
634.6 789.5
634.8 787.7
635.0 786.5
635.2 786.4
635.4 775.5
635.6 773.0
635.8 787.4
636.0 783.1
636.2 799.3
636.4 791.7
636.6 789.6
636.8 774.8
637.0 753.9
637.2 774.6
637.4 773.5
637.6 758.1
637.8 752.8
638.0 742.2
638.2 732.0
638.4 727.9
638.6 726.8
638.8 732.5
639.0 733.3
639.2 734.6
639.4 745.8
639.6 737.8
639.8 729.2
640.0 723.5
640.2 723.4
640.4 719.4
640.6 728.6
640.8 733.5
641.0 723.6
641.2 718.8
641.4 710.4
641.6 716.7
641.8 701.0
642.0 707.8
642.2 706.6
642.4 695.5
642.6 688.4
642.8 698.4
643.0 703.7
643.2 688.8
643.4 697.0
643.6 697.0
643.8 701.1
644.0 685.5
644.2 687.6
644.4 674.3
644.6 676.8
644.8 686.4
645.0 704.1
645.2 689.4
645.4 689.9
645.6 677.6
645.8 668.7
646.0 670.3
646.2 676.3
646.4 679.6
646.6 671.4
646.8 676.7
647.0 678.3
647.2 662.8
647.4 665.1
647.6 655.4
647.8 653.4
648.0 651.7
648.2 651.4
648.4 639.0
648.6 638.3
648.8 627.9
649.0 632.8
649.2 637.1
649.4 640.1
649.6 624.0
649.8 627.8
650.0 632.3
650.2 626.7
650.4 630.7
650.6 611.7
650.8 617.1
651.0 618.0
651.2 620.0
651.4 611.4
651.6 610.9
651.8 605.0
652.0 604.4
652.2 598.3
652.4 592.0
652.6 581.4
652.8 579.8
653.0 571.9
653.2 573.6
653.4 582.6
653.6 583.7
653.8 579.1
654.0 575.1
654.2 581.0
654.4 588.8
654.6 578.0
654.8 577.4
655.0 569.1
655.2 569.4
655.4 559.4
655.6 539.3
655.8 536.8
656.0 549.7
656.2 554.1
656.4 552.1
656.6 554.1
656.8 562.4
657.0 559.1
657.2 539.6
657.4 536.0
657.6 536.5
657.8 549.5
658.0 543.2
658.2 546.7
658.4 537.7
658.6 543.6
658.8 546.3
659.0 541.9
659.2 533.8
659.4 513.2
659.6 513.3
659.8 514.7
660.0 511.3
660.2 507.6
660.4 499.0
660.6 506.6
660.8 499.0
661.0 508.5
661.2 513.4
661.4 502.2
661.6 507.5
661.8 518.6
662.0 470.2
662.2 485.0
662.4 484.1
662.6 478.6
662.8 483.6
663.0 483.6
663.2 488.9
663.4 486.4
663.6 496.1
663.8 476.6
664.0 473.5
664.2 479.3
664.4 475.3
664.6 474.9
664.8 473.3
665.0 454.6
665.2 442.9
665.4 432.3
665.6 440.4
665.8 436.1
666.0 450.3
666.2 452.4
666.4 466.0
666.6 455.3
666.8 458.4
667.0 438.2
667.2 439.7
667.4 453.4
667.6 443.6
667.8 452.4
668.0 449.2
668.2 439.1
668.4 431.1
668.6 433.0
668.8 420.0
669.0 430.7
669.2 428.2
669.4 414.0
669.6 419.6
669.8 425.3
670.0 428.3
670.2 423.3
670.4 438.4
670.6 442.9
670.8 421.6
671.0 423.4
671.2 413.8
671.4 410.5
671.6 414.7
671.8 416.6
672.0 413.5
672.2 408.1
672.4 407.2
672.6 393.0
672.8 401.1
673.0 379.5
673.2 387.2
673.4 389.4
673.6 381.9
673.8 373.2
674.0 371.7
674.2 370.2
674.4 377.8
674.6 380.8
674.8 364.9
675.0 358.0
675.2 368.6
675.4 372.5
675.6 354.8
675.8 352.8
676.0 353.8
676.2 360.0
676.4 356.2
676.6 352.3
676.8 346.4
677.0 375.8
677.2 378.0
677.4 368.4
677.6 345.2
677.8 354.5
678.0 354.5
678.2 356.7
678.4 362.3
678.6 348.8
678.8 354.6
679.0 327.6
679.2 324.5
679.4 316.0
679.6 316.5
679.8 335.1
680.0 336.8
680.2 328.3
680.4 343.2
680.6 322.6
680.8 316.8
681.0 309.9
681.2 310.6
681.4 317.4
681.6 332.5
681.8 331.3
682.0 333.8
682.2 322.0
682.4 318.3
682.6 324.0
682.8 324.7
683.0 328.6
683.2 321.9
683.4 318.5
683.6 318.2
683.8 318.9
684.0 315.6
684.2 321.5
684.4 324.3
684.6 331.8
684.8 315.1
685.0 299.9
685.2 294.3
685.4 299.4
685.6 290.5
685.8 296.5
686.0 290.8
686.2 286.1
686.4 281.0
686.6 268.3
686.8 284.5
687.0 295.4
687.2 285.0
687.4 285.0
687.6 283.4
687.8 279.4
688.0 275.9
688.2 273.9
688.4 274.7
688.6 270.9
688.8 255.4
689.0 258.2
689.2 263.4
689.4 271.5
689.6 261.5
689.8 255.8
690.0 248.8
690.2 238.3
690.4 247.6
690.6 243.0
690.8 243.2
691.0 244.1
691.2 252.3
691.4 248.3
691.6 238.6
691.8 244.9
692.0 246.9
692.2 246.8
692.4 251.2
692.6 253.7
692.8 250.9
693.0 262.3
693.2 260.9
693.4 257.6
693.6 248.3
693.8 243.8
694.0 221.4
694.2 210.8
694.4 225.3
694.6 230.6
694.8 221.2
695.0 228.6
695.2 243.9
695.4 243.1
695.6 240.7
695.8 236.9
696.0 224.3
696.2 221.6
696.4 209.8
696.6 214.6
696.8 215.1
697.0 211.2
697.2 216.9
697.4 209.1
697.6 215.4
697.8 212.0
698.0 207.9
698.2 205.4
698.4 212.1
698.6 205.6
698.8 205.0
699.0 216.4
699.2 218.3
699.4 212.2
699.6 216.2
699.8 225.9
700.0 219.7
700.2 223.0
700.4 222.4
700.6 212.0
700.8 208.9
701.0 209.4
701.2 210.3
701.4 207.4
701.6 205.2
701.8 194.7
702.0 205.6
702.2 200.0
702.4 197.6
702.6 201.8
702.8 203.2
703.0 207.0
703.2 193.9
703.4 190.2
703.6 193.7
703.8 194.4
704.0 193.7
704.2 189.7
704.4 181.8
704.6 194.8
704.8 196.1
705.0 191.3
705.2 183.0
705.4 175.1
705.6 172.0
705.8 166.9
706.0 164.0
706.2 171.1
706.4 166.0
706.6 175.8
706.8 173.7
707.0 178.6
707.2 183.3
707.4 204.8
707.6 186.5
707.8 170.2
708.0 173.5
708.2 177.4
708.4 184.9
708.6 182.4
708.8 185.1
709.0 182.3
709.2 173.6
709.4 184.0
709.6 181.3
709.8 183.6
710.0 175.1
710.2 176.8
710.4 179.5
710.6 180.5
710.8 176.0
711.0 173.6
711.2 165.1
711.4 164.0
711.6 153.4
711.8 149.4
712.0 152.2
712.2 152.7
712.4 151.3
712.6 150.4
712.8 150.4
713.0 148.6
713.2 154.2
713.4 153.8
713.6 163.5
713.8 173.3
714.0 167.2
714.2 178.7
714.4 166.8
714.6 166.5
714.8 167.5
715.0 155.8
715.2 167.7
715.4 164.2
715.6 164.4
715.8 165.2
716.0 152.0
716.2 157.1
716.4 147.2
716.6 145.8
716.8 139.7
717.0 144.3
717.2 145.8
717.4 143.5
717.6 139.2
717.8 146.8
718.0 152.2
718.2 160.5
718.4 157.6
718.6 161.3
718.8 164.2
719.0 162.6
719.2 173.2
719.4 164.3
719.6 164.7
719.8 164.3
720.0 164.1
720.2 156.6
720.4 153.0
720.6 143.2
720.8 137.4
721.0 133.3
721.2 133.9
721.4 126.0
721.6 133.0
721.8 138.1
722.0 147.2
722.2 147.4
722.4 137.0
722.6 138.8
722.8 148.5
723.0 147.7
723.2 146.7
723.4 138.3
723.6 154.7
723.8 152.0
724.0 151.4
724.2 144.5
724.4 133.3
724.6 136.3
724.8 138.9
725.0 135.0
725.2 135.0
725.4 140.5
725.6 143.1
725.8 140.2
726.0 144.8
726.2 140.6
726.4 140.8
726.6 135.4
726.8 128.8
727.0 126.0
727.2 131.3
727.4 139.0
727.6 136.6
727.8 130.2
728.0 130.2
728.2 129.6
728.4 126.7
728.6 125.0
728.8 127.6
729.0 131.3
729.2 130.4
729.4 142.3
729.6 140.7
729.8 134.9
730.0 134.3
730.2 134.0
730.4 130.5
730.6 123.6
730.8 132.4
731.0 123.4
731.2 127.3
731.4 133.7
731.6 129.8
731.8 122.5
732.0 124.0
732.2 130.8
732.4 124.2
732.6 118.0
732.8 127.7
733.0 131.1
733.2 130.4
733.4 121.1
733.6 118.6
733.8 118.5
734.0 123.0
734.2 122.0
734.4 118.1
734.6 116.2
734.8 110.8
735.0 115.2
735.2 113.3
735.4 114.3
735.6 116.5
735.8 115.0
736.0 112.2
736.2 111.1
736.4 110.6
736.6 109.5
736.8 106.6
737.0 109.2
737.2 111.6
737.4 120.2
737.6 111.8
737.8 114.4
738.0 119.5
738.2 116.2
738.4 114.2
738.6 116.8
738.8 121.6
739.0 114.8
739.2 108.5
739.4 107.0
739.6 122.8
739.8 115.4
740.0 109.3
740.2 110.5
740.4 116.8
740.6 112.7
740.8 108.9
741.0 115.4
741.2 112.0
741.4 110.0
741.6 112.4
741.8 114.7
742.0 117.0
742.2 118.9
742.4 115.8
742.6 105.6
742.8 104.0
743.0 106.2
743.2 108.4
743.4 111.4
743.6 116.7
743.8 112.7
744.0 124.6
744.2 112.8
744.4 110.7
744.6 109.7
744.8 108.4
745.0 107.1
745.2 111.0
745.4 116.8
745.6 106.7
745.8 93.75
746.0 99.98
746.2 105.6
746.4 99.76
746.6 104.2
746.8 96.17
747.0 96.45
747.2 101.1
747.4 97.97
747.6 105.7
747.8 100.3
748.0 93.56
748.2 96.33
748.4 106.1
748.6 110.7
748.8 115.1
749.0 110.5
749.2 95.58
749.4 99.21
749.6 97.56
749.8 93.35
750.0 96.24
##END=
