# Supplementary material for: Photocatalyzed cycloaromatization of vinylsilanes with arylsulfonylazides
Source: Nat Commun. 2021 Jun 3;12:3304. doi: 10.1038/s41467-021-23326-2 (PMC8175346; doi:10.1038/s41467-021-23326-2)
Supplement: Supplementary file 3 — Source Data [file 41467_2021_23326_MOESM3_ESM.zip › Source Data for NC-SI-III-2021-2-5/Stern-Volmer quenching data for Fig. S6/[2a] = 6x10-4 M.TXT]

Wavelength data table
Sample name	250.0nm	300.0nm	350.0nm	400.0nm	450.0nm	500.0nm	550.0nm	600.0nm	650.0nm	700.0nm	750.0nm	800.0nm	
'TS6(EM)					329.8	1190	2567	1352	602.6	205.0	84.78	

Sample:	'TS6(EM)
File name:	TS6.FDS
Run date:	'10:40:10, 11/06/2020
Operator:	admin
Comment:	'

Instrument
Model:	F-7000 FL Spectrophotometer
Serial number:	2819-003
ROM Version:	5J14000 12

Instrument parameters
Measurement type:	Wavelength scan
Scan mode:	Emission
Data mode:	Fluorescence
EX WL:	400.0 nm
EM  Start WL:	420.0 nm
EM  End WL:	750.0 nm
Scan speed:	1200 nm/min
Delay:	0.0 s
EX Slit:	5.0 nm
EM Slit:	5.0 nm
PMT Voltage:	900 V
Response:	Auto 
Corrected spectra:	On
Shutter control:	On

Instrumental response
EX (200 to 500nm)  Slit:5.0/20.0nm  PMT Voltage:400V
EM (200 to 500nm)  Slit:5.0/20.0nm  PMT Voltage:250V
EM (500 to 900nm)  Slit:---/5.0nm  PMT Voltage:400V
EX (500 to 900nm)  Slit:5.0/5.0nm  PMT Voltage:350V

Peak integration
Integration method:	Rectangular
Sensitivity:	1
Threshold:	1.000

Peaks
No.	Start(nm)	Apex(nm)	End(nm)	Height(Data)	Valley(nm)	Valley(Data)
1	420.0	421.2	433.8	150.2	433.8	82.83
2	433.8	434.6	436.4	91.23	436.4	86.41
3	436.4	437.0	438.0	90.35	438.0	83.54
4	438.0	453.2	463.2	384.4	463.2	89.95
5	463.2	463.8	465.2	94.79	465.2	87.08
6	465.2	469.2	470.2	110.2	470.2	104.0
7	470.2	525.6	526.0	2807	526.0	2782
8	526.0	527.6	529.2	2822	529.2	2764
9	529.2	530.2	531.8	2812	531.8	2738
10	531.8	532.8	533.4	2766	533.4	2721
11	533.4	534.4	535.2	2752	535.2	2708
12	535.2	535.8	536.6	2736	536.6	2697
13	536.6	537.2	538.8	2734	538.8	2688
14	538.8	539.2	544.0	2712	544.0	2617
15	544.0	545.6	548.0	2642	548.0	2579
16	548.0	548.6	550.4	2602	550.4	2540
17	550.4	551.2	554.6	2567	554.6	2465
18	554.6	555.4	594.2	2496	594.2	1450
19	594.2	595.0	611.8	1476	611.8	1114
20	611.8	612.4	615.0	1139	615.0	1041
21	615.0	616.4	625.4	1068	625.4	832.9
22	625.4	626.8	629.2	863.6	629.2	805.7
23	629.2	630.2	639.4	834.7	639.4	687.6
24	639.4	641.4	643.6	706.2	643.6	648.7
25	643.6	644.4	653.6	675.8	653.6	540.8
26	653.6	654.4	658.0	569.2	658.0	484.4
27	658.0	658.8	663.4	510.7	663.4	453.6
28	663.4	664.2	664.8	467.6	664.8	426.9
29	664.8	666.8	669.4	456.5	669.4	384.7
30	669.4	670.8	673.2	425.0	673.2	347.4
31	673.2	674.4	676.6	366.7	676.6	315.3
32	676.6	677.6	680.4	353.6	680.4	308.7
33	680.4	681.4	682.6	326.4	682.6	261.9
34	682.6	685.2	686.0	291.1	686.0	256.5
35	686.0	687.0	690.2	284.9	690.2	235.6
36	690.2	690.6	693.4	258.2	693.4	203.3
37	693.4	694.6	696.2	230.1	696.2	200.6
38	696.2	697.8	699.4	209.6	699.4	187.6
39	699.4	700.0	702.0	205.0	702.0	171.4
40	702.0	703.8	706.4	200.9	706.4	165.0
41	706.4	706.8	708.4	185.5	708.4	162.5
42	708.4	710.4	711.0	181.6	711.0	147.9
43	711.0	712.2	715.2	167.6	715.2	134.8
44	715.2	716.4	721.2	158.5	721.2	137.9
45	721.2	721.6	722.8	151.4	722.8	130.8
46	722.8	724.0	727.6	151.5	727.6	114.7
47	727.6	729.4	732.4	135.5	732.4	108.1
48	732.4	733.0	734.2	121.3	734.2	103.7
49	734.2	735.4	736.8	124.0	736.8	99.95
50	736.8	738.4	739.2	124.0	739.2	110.5
51	739.2	740.2	742.8	119.7	742.8	95.50
52	742.8	744.6	746.4	126.5	746.4	103.5
53	746.4	747.4	750.0	112.7	750.0	84.78

Data points
nm	Data
420.0	146.9
420.2	147.6
420.4	144.2
420.6	145.4
420.8	143.0
421.0	146.5
421.2	150.2
421.4	148.2
421.6	145.9
421.8	145.3
422.0	146.6
422.2	148.4
422.4	145.4
422.6	146.5
422.8	144.3
423.0	145.2
423.2	145.3
423.4	145.1
423.6	140.0
423.8	141.5
424.0	138.2
424.2	138.9
424.4	136.4
424.6	135.3
424.8	133.0
425.0	136.0
425.2	133.0
425.4	131.3
425.6	131.8
425.8	127.0
426.0	124.3
426.2	123.8
426.4	121.5
426.6	117.6
426.8	115.7
427.0	113.7
427.2	111.7
427.4	110.6
427.6	108.5
427.8	104.4
428.0	103.3
428.2	101.4
428.4	102.1
428.6	99.13
428.8	101.4
429.0	99.04
429.2	95.62
429.4	93.79
429.6	91.53
429.8	90.89
430.0	89.66
430.2	90.47
430.4	90.41
430.6	90.90
430.8	90.63
431.0	90.51
431.2	90.91
431.4	88.88
431.6	88.89
431.8	89.32
432.0	88.13
432.2	88.74
432.4	86.38
432.6	86.35
432.8	85.69
433.0	85.31
433.2	85.57
433.4	83.62
433.6	84.44
433.8	82.83
434.0	85.77
434.2	86.14
434.4	87.58
434.6	91.23
434.8	90.88
435.0	89.74
435.2	89.20
435.4	88.91
435.6	87.30
435.8	87.60
436.0	88.78
436.2	87.81
436.4	86.41
436.6	88.66
436.8	88.83
437.0	90.35
437.2	86.57
437.4	87.96
437.6	87.08
437.8	84.47
438.0	83.54
438.2	83.82
438.4	86.32
438.6	86.18
438.8	86.32
439.0	85.15
439.2	86.56
439.4	88.57
439.6	88.39
439.8	86.87
440.0	90.13
440.2	89.05
440.4	86.35
440.6	86.73
440.8	88.42
441.0	90.58
441.2	91.22
441.4	89.35
441.6	89.42
441.8	89.57
442.0	90.69
442.2	92.63
442.4	93.06
442.6	95.64
442.8	99.39
443.0	101.8
443.2	101.6
443.4	102.6
443.6	106.7
443.8	109.6
444.0	111.9
444.2	112.7
444.4	115.6
444.6	119.4
444.8	122.2
445.0	126.0
445.2	132.0
445.4	135.1
445.6	139.0
445.8	142.5
446.0	150.7
446.2	156.7
446.4	162.3
446.6	170.0
446.8	179.3
447.0	186.2
447.2	190.4
447.4	199.8
447.6	203.2
447.8	212.0
448.0	223.6
448.2	238.5
448.4	244.9
448.6	248.7
448.8	257.5
449.0	272.3
449.2	287.8
449.4	300.0
449.6	309.9
449.8	323.6
450.0	329.8
450.2	332.1
450.4	336.6
450.6	350.3
450.8	356.8
451.0	362.1
451.2	363.3
451.4	364.2
451.6	371.8
451.8	375.2
452.0	371.8
452.2	378.0
452.4	376.0
452.6	376.9
452.8	382.0
453.0	384.2
453.2	384.4
453.4	377.3
453.6	378.1
453.8	374.8
454.0	368.3
454.2	360.9
454.4	356.4
454.6	345.8
454.8	339.1
455.0	333.8
455.2	323.6
455.4	314.3
455.6	302.6
455.8	291.2
456.0	278.7
456.2	264.7
456.4	254.4
456.6	243.7
456.8	240.8
457.0	231.5
457.2	217.1
457.4	209.3
457.6	202.5
457.8	191.4
458.0	180.9
458.2	177.5
458.4	176.6
458.6	168.4
458.8	160.7
459.0	150.9
459.2	140.3
459.4	134.1
459.6	128.3
459.8	126.5
460.0	123.7
460.2	120.9
460.4	118.1
460.6	112.7
460.8	111.7
461.0	106.4
461.2	107.1
461.4	105.5
461.6	103.1
461.8	99.16
462.0	98.64
462.2	95.98
462.4	94.94
462.6	92.78
462.8	92.50
463.0	91.26
463.2	89.95
463.4	91.78
463.6	92.00
463.8	94.79
464.0	94.53
464.2	91.48
464.4	91.27
464.6	92.91
464.8	91.79
465.0	89.98
465.2	87.08
465.4	89.61
465.6	89.24
465.8	93.80
466.0	94.69
466.2	95.66
466.4	99.33
466.6	100.8
466.8	100.8
467.0	102.4
467.2	98.76
467.4	99.53
467.6	101.7
467.8	101.1
468.0	104.1
468.2	104.1
468.4	103.4
468.6	105.2
468.8	104.9
469.0	107.8
469.2	110.2
469.4	107.8
469.6	105.0
469.8	107.2
470.0	107.5
470.2	104.0
470.4	104.9
470.6	105.0
470.8	106.4
471.0	106.9
471.2	109.9
471.4	112.7
471.6	113.1
471.8	114.0
472.0	116.6
472.2	117.4
472.4	119.0
472.6	120.4
472.8	122.6
473.0	120.3
473.2	119.7
473.4	123.0
473.6	125.2
473.8	131.3
474.0	128.7
474.2	134.6
474.4	135.2
474.6	133.3
474.8	133.5
475.0	136.3
475.2	141.4
475.4	145.7
475.6	144.0
475.8	144.6
476.0	145.3
476.2	147.3
476.4	151.3
476.6	154.1
476.8	152.9
477.0	152.3
477.2	155.1
477.4	155.2
477.6	162.8
477.8	162.1
478.0	163.7
478.2	168.3
478.4	172.9
478.6	174.5
478.8	173.3
479.0	173.4
479.2	175.8
479.4	178.3
479.6	183.3
479.8	187.6
480.0	189.0
480.2	189.0
480.4	195.0
480.6	199.0
480.8	197.9
481.0	197.2
481.2	203.6
481.4	206.4
481.6	211.9
481.8	216.8
482.0	215.9
482.2	223.2
482.4	222.8
482.6	226.4
482.8	226.9
483.0	229.3
483.2	231.4
483.4	237.9
483.6	243.5
483.8	249.9
484.0	253.2
484.2	263.5
484.4	267.4
484.6	270.1
484.8	273.1
485.0	278.9
485.2	283.9
485.4	280.3
485.6	282.0
485.8	291.1
486.0	295.7
486.2	306.6
486.4	308.7
486.6	309.9
486.8	320.2
487.0	329.1
487.2	335.8
487.4	348.3
487.6	351.7
487.8	364.5
488.0	378.5
488.2	381.2
488.4	390.5
488.6	394.9
488.8	398.7
489.0	406.2
489.2	415.5
489.4	421.1
489.6	425.5
489.8	439.5
490.0	445.5
490.2	457.4
490.4	468.5
490.6	478.5
490.8	486.7
491.0	495.2
491.2	503.9
491.4	514.6
491.6	525.0
491.8	538.9
492.0	548.5
492.2	558.3
492.4	563.1
492.6	578.8
492.8	594.6
493.0	613.7
493.2	617.6
493.4	632.3
493.6	644.9
493.8	651.9
494.0	664.7
494.2	679.4
494.4	694.3
494.6	707.9
494.8	721.0
495.0	736.2
495.2	761.5
495.4	771.0
495.6	796.3
495.8	804.2
496.0	826.6
496.2	844.1
496.4	866.0
496.6	881.2
496.8	896.4
497.0	901.7
497.2	910.3
497.4	931.5
497.6	951.8
497.8	973.1
498.0	987.7
498.2	1009
498.4	1033
498.6	1050
498.8	1071
499.0	1082
499.2	1108
499.4	1121
499.6	1138
499.8	1158
500.0	1190
500.2	1205
500.4	1219
500.6	1238
500.8	1261
501.0	1285
501.2	1300
501.4	1322
501.6	1355
501.8	1372
502.0	1386
502.2	1398
502.4	1417
502.6	1440
502.8	1456
503.0	1471
503.2	1486
503.4	1510
503.6	1529
503.8	1561
504.0	1577
504.2	1619
504.4	1635
504.6	1633
504.8	1662
505.0	1685
505.2	1707
505.4	1727
505.6	1749
505.8	1775
506.0	1782
506.2	1806
506.4	1807
506.6	1842
506.8	1860
507.0	1881
507.2	1906
507.4	1921
507.6	1938
507.8	1953
508.0	1985
508.2	2015
508.4	2023
508.6	2046
508.8	2061
509.0	2075
509.2	2095
509.4	2125
509.6	2140
509.8	2145
510.0	2172
510.2	2191
510.4	2190
510.6	2207
510.8	2220
511.0	2238
511.2	2261
511.4	2267
511.6	2296
511.8	2322
512.0	2345
512.2	2343
512.4	2362
512.6	2375
512.8	2395
513.0	2400
513.2	2414
513.4	2424
513.6	2438
513.8	2440
514.0	2441
514.2	2461
514.4	2468
514.6	2472
514.8	2493
515.0	2498
515.2	2523
515.4	2532
515.6	2551
515.8	2556
516.0	2572
516.2	2586
516.4	2596
516.6	2603
516.8	2607
517.0	2604
517.2	2619
517.4	2634
517.6	2629
517.8	2638
518.0	2673
518.2	2670
518.4	2675
518.6	2688
518.8	2691
519.0	2690
519.2	2687
519.4	2686
519.6	2693
519.8	2715
520.0	2727
520.2	2735
520.4	2743
520.6	2748
520.8	2735
521.0	2749
521.2	2750
521.4	2744
521.6	2740
521.8	2743
522.0	2755
522.2	2762
522.4	2760
522.6	2759
522.8	2764
523.0	2755
523.2	2759
523.4	2763
523.6	2769
523.8	2773
524.0	2787
524.2	2799
524.4	2802
524.6	2800
524.8	2792
525.0	2803
525.2	2788
525.4	2801
525.6	2807
525.8	2790
526.0	2782
526.2	2795
526.4	2796
526.6	2806
526.8	2802
527.0	2794
527.2	2802
527.4	2793
527.6	2822
527.8	2802
528.0	2783
528.2	2803
528.4	2787
528.6	2764
528.8	2776
529.0	2766
529.2	2764
529.4	2800
529.6	2790
529.8	2795
530.0	2799
530.2	2812
530.4	2792
530.6	2758
530.8	2753
531.0	2760
531.2	2748
531.4	2746
531.6	2743
531.8	2738
532.0	2746
532.2	2750
532.4	2759
532.6	2764
532.8	2766
533.0	2734
533.2	2740
533.4	2721
533.6	2735
533.8	2752
534.0	2750
534.2	2750
534.4	2752
534.6	2730
534.8	2727
535.0	2717
535.2	2708
535.4	2723
535.6	2724
535.8	2736
536.0	2732
536.2	2727
536.4	2704
536.6	2697
536.8	2705
537.0	2729
537.2	2734
537.4	2711
537.6	2720
537.8	2724
538.0	2711
538.2	2697
538.4	2713
538.6	2695
538.8	2688
539.0	2697
539.2	2712
539.4	2704
539.6	2711
539.8	2711
540.0	2711
540.2	2698
540.4	2691
540.6	2677
540.8	2668
541.0	2653
541.2	2674
541.4	2673
541.6	2669
541.8	2659
542.0	2654
542.2	2652
542.4	2655
542.6	2658
542.8	2648
543.0	2631
543.2	2636
543.4	2650
543.6	2645
543.8	2630
544.0	2617
544.2	2627
544.4	2626
544.6	2628
544.8	2641
545.0	2627
545.2	2631
545.4	2627
545.6	2642
545.8	2634
546.0	2632
546.2	2629
546.4	2627
546.6	2620
546.8	2615
547.0	2607
547.2	2591
547.4	2597
547.6	2595
547.8	2581
548.0	2579
548.2	2582
548.4	2596
548.6	2602
548.8	2600
549.0	2596
549.2	2590
549.4	2575
549.6	2582
549.8	2569
550.0	2567
550.2	2550
550.4	2540
550.6	2555
550.8	2557
551.0	2561
551.2	2567
551.4	2567
551.6	2547
551.8	2533
552.0	2551
552.2	2538
552.4	2533
552.6	2559
552.8	2555
553.0	2551
553.2	2548
553.4	2533
553.6	2507
553.8	2501
554.0	2502
554.2	2494
554.4	2483
554.6	2465
554.8	2480
555.0	2489
555.2	2489
555.4	2496
555.6	2490
555.8	2487
556.0	2481
556.2	2467
556.4	2464
556.6	2466
556.8	2463
557.0	2449
557.2	2453
557.4	2433
557.6	2436
557.8	2420
558.0	2430
558.2	2421
558.4	2416
558.6	2416
558.8	2407
559.0	2398
559.2	2406
559.4	2396
559.6	2403
559.8	2392
560.0	2397
560.2	2403
560.4	2377
560.6	2381
560.8	2365
561.0	2352
561.2	2329
561.4	2307
561.6	2318
561.8	2331
562.0	2319
562.2	2308
562.4	2293
562.6	2267
562.8	2283
563.0	2287
563.2	2281
563.4	2273
563.6	2278
563.8	2280
564.0	2269
564.2	2270
564.4	2253
564.6	2252
564.8	2258
565.0	2256
565.2	2236
565.4	2218
565.6	2224
565.8	2233
566.0	2237
566.2	2220
566.4	2192
566.6	2200
566.8	2183
567.0	2179
567.2	2178
567.4	2158
567.6	2149
567.8	2154
568.0	2154
568.2	2140
568.4	2114
568.6	2126
568.8	2112
569.0	2116
569.2	2109
569.4	2121
569.6	2116
569.8	2091
570.0	2076
570.2	2058
570.4	2090
570.6	2075
570.8	2050
571.0	2046
571.2	2056
571.4	2058
571.6	2046
571.8	2038
572.0	2051
572.2	2047
572.4	2037
572.6	2023
572.8	2030
573.0	2018
573.2	2015
573.4	2013
573.6	1997
573.8	1991
574.0	1988
574.2	1970
574.4	1957
574.6	1965
574.8	1978
575.0	1959
575.2	1943
575.4	1950
575.6	1945
575.8	1938
576.0	1923
576.2	1924
576.4	1936
576.6	1924
576.8	1903
577.0	1903
577.2	1894
577.4	1873
577.6	1876
577.8	1876
578.0	1868
578.2	1871
578.4	1856
578.6	1853
578.8	1867
579.0	1850
579.2	1853
579.4	1841
579.6	1856
579.8	1864
580.0	1849
580.2	1823
580.4	1833
580.6	1826
580.8	1824
581.0	1817
581.2	1806
581.4	1803
581.6	1787
581.8	1788
582.0	1790
582.2	1767
582.4	1747
582.6	1751
582.8	1742
583.0	1732
583.2	1749
583.4	1753
583.6	1739
583.8	1735
584.0	1738
584.2	1731
584.4	1703
584.6	1705
584.8	1709
585.0	1716
585.2	1712
585.4	1705
585.6	1695
585.8	1659
586.0	1671
586.2	1660
586.4	1658
586.6	1657
586.8	1662
587.0	1678
587.2	1653
587.4	1631
587.6	1643
587.8	1627
588.0	1626
588.2	1622
588.4	1600
588.6	1599
588.8	1598
589.0	1602
589.2	1590
589.4	1576
589.6	1568
589.8	1575
590.0	1581
590.2	1571
590.4	1570
590.6	1549
590.8	1541
591.0	1558
591.2	1571
591.4	1547
591.6	1552
591.8	1551
592.0	1545
592.2	1519
592.4	1499
592.6	1505
592.8	1498
593.0	1501
593.2	1496
593.4	1485
593.6	1479
593.8	1469
594.0	1460
594.2	1450
594.4	1460
594.6	1469
594.8	1476
595.0	1476
595.2	1476
595.4	1469
595.6	1469
595.8	1451
596.0	1452
596.2	1444
596.4	1430
596.6	1449
596.8	1439
597.0	1436
597.2	1422
597.4	1417
597.6	1397
597.8	1397
598.0	1391
598.2	1394
598.4	1378
598.6	1381
598.8	1374
599.0	1378
599.2	1364
599.4	1360
599.6	1362
599.8	1354
600.0	1352
600.2	1342
600.4	1334
600.6	1330
600.8	1321
601.0	1331
601.2	1310
601.4	1337
601.6	1334
601.8	1335
602.0	1328
602.2	1319
602.4	1303
602.6	1290
602.8	1287
603.0	1271
603.2	1276
603.4	1293
603.6	1287
603.8	1279
604.0	1294
604.2	1281
604.4	1265
604.6	1267
604.8	1253
605.0	1251
605.2	1254
605.4	1252
605.6	1255
605.8	1249
606.0	1240
606.2	1215
606.4	1213
606.6	1215
606.8	1220
607.0	1224
607.2	1220
607.4	1222
607.6	1195
607.8	1202
608.0	1215
608.2	1203
608.4	1192
608.6	1198
608.8	1182
609.0	1186
609.2	1184
609.4	1155
609.6	1159
609.8	1161
610.0	1158
610.2	1158
610.4	1145
610.6	1146
610.8	1161
611.0	1146
611.2	1125
611.4	1135
611.6	1118
611.8	1114
612.0	1122
612.2	1139
612.4	1139
612.6	1137
612.8	1129
613.0	1121
613.2	1110
613.4	1091
613.6	1079
613.8	1073
614.0	1065
614.2	1077
614.4	1076
614.6	1087
614.8	1054
615.0	1041
615.2	1048
615.4	1047
615.6	1044
615.8	1065
616.0	1052
616.2	1060
616.4	1068
616.6	1062
616.8	1052
617.0	1053
617.2	1047
617.4	1041
617.6	1034
617.8	1022
618.0	1016
618.2	1018
618.4	999.0
618.6	997.3
618.8	995.1
619.0	984.7
619.2	978.3
619.4	984.5
619.6	976.4
619.8	975.7
620.0	967.1
620.2	968.0
620.4	966.1
620.6	960.6
620.8	963.3
621.0	948.6
621.2	940.0
621.4	946.4
621.6	946.3
621.8	964.5
622.0	942.1
622.2	956.2
622.4	949.1
622.6	935.5
622.8	935.6
623.0	940.6
623.2	936.7
623.4	923.1
623.6	923.7
623.8	908.4
624.0	911.4
624.2	904.0
624.4	883.0
624.6	869.9
624.8	856.4
625.0	862.9
625.2	841.9
625.4	832.9
625.6	855.9
625.8	861.6
626.0	863.2
626.2	859.1
626.4	855.9
626.6	858.7
626.8	863.6
627.0	855.5
627.2	859.6
627.4	846.9
627.6	839.2
627.8	859.9
628.0	850.7
628.2	827.8
628.4	824.7
628.6	808.6
628.8	812.9
629.0	813.7
629.2	805.7
629.4	810.4
629.6	814.0
629.8	812.2
630.0	826.1
630.2	834.7
630.4	822.0
630.6	828.0
630.8	821.9
631.0	818.4
631.2	811.9
631.4	802.4
631.6	791.0
631.8	781.6
632.0	786.1
632.2	779.8
632.4	773.2
632.6	783.0
632.8	771.0
633.0	774.9
633.2	776.7
633.4	761.1
633.6	745.3
633.8	755.7
634.0	753.7
634.2	757.3
634.4	766.4
634.6	770.0
634.8	759.1
635.0	738.5
635.2	741.1
635.4	741.8
635.6	743.1
635.8	738.2
636.0	729.6
636.2	727.5
636.4	750.2
636.6	734.3
636.8	730.0
637.0	719.6
637.2	733.0
637.4	730.6
637.6	737.9
637.8	730.0
638.0	724.8
638.2	708.3
638.4	714.9
638.6	698.7
638.8	700.0
639.0	702.8
639.2	690.2
639.4	687.6
639.6	691.7
639.8	690.8
640.0	694.3
640.2	690.5
640.4	708.3
640.6	691.2
640.8	697.4
641.0	700.0
641.2	703.5
641.4	706.2
641.6	695.0
641.8	705.1
642.0	692.2
642.2	683.5
642.4	673.5
642.6	670.1
642.8	668.4
643.0	669.8
643.2	654.0
643.4	652.8
643.6	648.7
643.8	663.8
644.0	656.0
644.2	665.9
644.4	675.8
644.6	666.9
644.8	664.1
645.0	645.9
645.2	646.4
645.4	632.6
645.6	633.8
645.8	645.2
646.0	631.9
646.2	624.9
646.4	625.5
646.6	622.9
646.8	632.5
647.0	616.8
647.2	620.7
647.4	616.8
647.6	615.9
647.8	614.6
648.0	603.2
648.2	604.9
648.4	608.8
648.6	605.6
648.8	597.2
649.0	604.0
649.2	607.4
649.4	584.6
649.6	586.3
649.8	588.1
650.0	602.6
650.2	609.3
650.4	596.5
650.6	572.5
650.8	573.2
651.0	578.4
651.2	584.3
651.4	584.6
651.6	588.5
651.8	584.5
652.0	579.2
652.2	572.4
652.4	557.6
652.6	553.7
652.8	547.0
653.0	548.5
653.2	553.6
653.4	560.7
653.6	540.8
653.8	548.9
654.0	559.1
654.2	563.8
654.4	569.2
654.6	540.6
654.8	548.7
655.0	551.0
655.2	549.6
655.4	543.3
655.6	536.2
655.8	527.7
656.0	534.8
656.2	527.2
656.4	528.0
656.6	528.5
656.8	542.3
657.0	540.7
657.2	520.0
657.4	510.4
657.6	504.6
657.8	494.7
658.0	484.4
658.2	501.8
658.4	501.7
658.6	500.8
658.8	510.7
659.0	502.9
659.2	494.3
659.4	499.1
659.6	496.1
659.8	498.4
660.0	501.8
660.2	503.4
660.4	502.5
660.6	490.7
660.8	488.6
661.0	495.5
661.2	481.3
661.4	487.5
661.6	486.3
661.8	472.5
662.0	460.8
662.2	473.8
662.4	467.1
662.6	448.5
662.8	463.6
663.0	455.8
663.2	459.1
663.4	453.6
663.6	460.2
663.8	458.8
664.0	455.5
664.2	467.6
664.4	459.7
664.6	454.5
664.8	426.9
665.0	434.4
665.2	438.7
665.4	442.4
665.6	456.9
665.8	435.6
666.0	434.8
666.2	434.6
666.4	454.8
666.6	452.0
666.8	456.5
667.0	429.9
667.2	441.7
667.4	420.9
667.6	402.7
667.8	408.2
668.0	408.5
668.2	406.6
668.4	405.1
668.6	419.0
668.8	416.1
669.0	416.2
669.2	396.5
669.4	384.7
669.6	396.4
669.8	385.2
670.0	392.5
670.2	396.9
670.4	402.5
670.6	420.1
670.8	425.0
671.0	410.9
671.2	413.5
671.4	401.2
671.6	401.0
671.8	407.2
672.0	386.7
672.2	365.7
672.4	370.8
672.6	366.2
672.8	365.9
673.0	353.4
673.2	347.4
673.4	364.8
673.6	366.3
673.8	365.3
674.0	366.5
674.2	357.6
674.4	366.7
674.6	364.1
674.8	359.0
675.0	341.1
675.2	320.5
675.4	329.9
675.6	326.0
675.8	330.9
676.0	327.0
676.2	333.7
676.4	330.5
676.6	315.3
676.8	319.6
677.0	329.2
677.2	336.8
677.4	353.4
677.6	353.6
677.8	352.8
678.0	352.5
678.2	332.0
678.4	327.7
678.6	336.1
678.8	335.5
679.0	317.1
679.2	321.8
679.4	325.3
679.6	338.3
679.8	322.8
680.0	325.6
680.2	319.0
680.4	308.7
680.6	316.7
680.8	309.6
681.0	325.9
681.2	325.6
681.4	326.4
681.6	308.8
681.8	289.6
682.0	282.3
682.2	285.6
682.4	276.1
682.6	261.9
682.8	267.3
683.0	274.8
683.2	266.4
683.4	280.2
683.6	275.1
683.8	282.2
684.0	279.5
684.2	277.4
684.4	280.9
684.6	288.6
684.8	277.5
685.0	283.9
685.2	291.1
685.4	278.7
685.6	271.1
685.8	271.6
686.0	256.5
686.2	267.8
686.4	272.2
686.6	262.2
686.8	269.2
687.0	284.9
687.2	279.6
687.4	283.2
687.6	272.0
687.8	268.2
688.0	248.2
688.2	240.0
688.4	254.8
688.6	253.2
688.8	260.0
689.0	264.9
689.2	248.3
689.4	255.0
689.6	249.7
689.8	254.7
690.0	240.0
690.2	235.6
690.4	240.0
690.6	258.2
690.8	249.4
691.0	250.0
691.2	250.2
691.4	248.1
691.6	241.4
691.8	231.9
692.0	222.4
692.2	229.9
692.4	225.4
692.6	225.3
692.8	226.1
693.0	228.1
693.2	215.9
693.4	203.3
693.6	204.2
693.8	211.4
694.0	225.1
694.2	221.3
694.4	222.8
694.6	230.1
694.8	220.6
695.0	223.6
695.2	209.8
695.4	203.5
695.6	219.3
695.8	223.4
696.0	216.8
696.2	200.6
696.4	200.8
696.6	208.4
696.8	204.0
697.0	215.4
697.2	208.1
697.4	204.0
697.6	203.5
697.8	209.6
698.0	206.2
698.2	204.0
698.4	209.2
698.6	207.4
698.8	195.0
699.0	202.7
699.2	195.4
699.4	187.6
699.6	197.9
699.8	197.5
700.0	205.0
700.2	202.8
700.4	202.0
700.6	186.5
700.8	177.8
701.0	175.1
701.2	177.1
701.4	179.6
701.6	180.4
701.8	180.0
702.0	171.4
702.2	177.1
702.4	177.5
702.6	179.1
702.8	183.1
703.0	183.8
703.2	176.6
703.4	198.0
703.6	198.4
703.8	200.9
704.0	188.2
704.2	182.8
704.4	189.3
704.6	178.8
704.8	178.9
705.0	179.4
705.2	185.1
705.4	189.6
705.6	177.0
705.8	166.3
706.0	166.9
706.2	167.9
706.4	165.0
706.6	173.2
706.8	185.5
707.0	181.6
707.2	185.1
707.4	173.7
707.6	175.9
707.8	175.3
708.0	172.8
708.2	166.4
708.4	162.5
708.6	164.6
708.8	167.7
709.0	177.8
709.2	180.6
709.4	175.9
709.6	170.9
709.8	169.1
710.0	178.0
710.2	174.3
710.4	181.6
710.6	171.8
710.8	160.5
711.0	147.9
711.2	151.6
711.4	150.0
711.6	156.6
711.8	165.0
712.0	166.9
712.2	167.6
712.4	158.1
712.6	158.8
712.8	158.8
713.0	158.2
713.2	154.3
713.4	157.1
713.6	160.9
713.8	159.9
714.0	151.6
714.2	157.8
714.4	155.6
714.6	154.4
714.8	150.0
715.0	141.9
715.2	134.8
715.4	139.0
715.6	136.8
715.8	138.5
716.0	153.5
716.2	152.4
716.4	158.5
716.6	154.7
716.8	155.9
717.0	154.4
717.2	141.4
717.4	145.1
717.6	141.3
717.8	145.3
718.0	147.3
718.2	145.8
718.4	141.7
718.6	139.3
718.8	152.0
719.0	142.8
719.2	144.2
719.4	133.1
719.6	135.4
719.8	144.2
720.0	142.3
720.2	139.4
720.4	142.4
720.6	143.7
720.8	140.4
721.0	139.9
721.2	137.9
721.4	145.8
721.6	151.4
721.8	148.7
722.0	143.3
722.2	140.2
722.4	143.9
722.6	139.9
722.8	130.8
723.0	140.8
723.2	132.1
723.4	133.8
723.6	141.1
723.8	139.0
724.0	151.5
724.2	147.1
724.4	149.3
724.6	141.4
724.8	139.3
725.0	136.8
725.2	130.6
725.4	128.1
725.6	126.5
725.8	117.8
726.0	121.5
726.2	125.5
726.4	120.0
726.6	121.3
726.8	122.3
727.0	126.1
727.2	116.3
727.4	119.3
727.6	114.7
727.8	121.1
728.0	121.1
728.2	122.5
728.4	119.4
728.6	116.0
728.8	126.7
729.0	134.6
729.2	132.3
729.4	135.5
729.6	128.4
729.8	121.5
730.0	120.2
730.2	127.9
730.4	133.0
730.6	131.1
730.8	124.0
731.0	126.1
731.2	119.9
731.4	116.5
731.6	114.9
731.8	121.3
732.0	116.6
732.2	119.9
732.4	108.1
732.6	114.3
732.8	120.8
733.0	121.3
733.2	120.7
733.4	116.9
733.6	113.9
733.8	107.2
734.0	105.0
734.2	103.7
734.4	112.4
734.6	109.6
734.8	110.8
735.0	112.8
735.2	114.4
735.4	124.0
735.6	116.7
735.8	110.9
736.0	114.4
736.2	106.4
736.4	100.1
736.6	101.3
736.8	99.95
737.0	106.2
737.2	116.4
737.4	119.6
737.6	115.2
737.8	115.9
738.0	114.8
738.2	118.2
738.4	124.0
738.6	122.4
738.8	112.8
739.0	114.4
739.2	110.5
739.4	118.7
739.6	114.0
739.8	116.2
740.0	112.5
740.2	119.7
740.4	116.8
740.6	115.8
740.8	114.2
741.0	116.9
741.2	117.1
741.4	118.2
741.6	110.7
741.8	112.6
742.0	107.2
742.2	105.9
742.4	101.7
742.6	96.52
742.8	95.50
743.0	103.0
743.2	104.4
743.4	102.9
743.6	101.8
743.8	101.0
744.0	118.4
744.2	119.0
744.4	118.2
744.6	126.5
744.8	122.2
745.0	124.1
745.2	120.0
745.4	111.3
745.6	120.2
745.8	107.8
746.0	111.0
746.2	112.7
746.4	103.5
746.6	106.0
746.8	103.9
747.0	107.3
747.2	106.6
747.4	112.7
747.6	109.6
747.8	107.4
748.0	111.6
748.2	109.7
748.4	102.2
748.6	92.62
748.8	93.25
749.0	85.67
749.2	93.29
749.4	97.20
749.6	98.80
749.8	95.26
750.0	84.78
