# Supplementary material for: Photocatalyzed cycloaromatization of vinylsilanes with arylsulfonylazides
Source: Nat Commun. 2021 Jun 3;12:3304. doi: 10.1038/s41467-021-23326-2 (PMC8175346; doi:10.1038/s41467-021-23326-2)
Supplement: Supplementary file 3 — Source Data [file 41467_2021_23326_MOESM3_ESM.zip › Source Data for NC-SI-III-2021-2-5/Stern-Volmer quenching data for Fig. S6/[2a] = 7x10-4 M (FDS).DX]

##TITLE= TS7
##JCAMP-DX= 4.24
##DATA TYPE= FL SPECTRUM
##ORIGIN= 
##OWNER= admin
##DATE= 10:41:33, 11/06/2020
##SAMPLE DESCRIPTION= 
##SPECTROMETER/DATA SYSTEM= Hitachi Model F-7000 FL Spectrophotometer;
Serial number: 2819-003;
ROM Version: 5J14000 12;
##INSTRUMENT PARAMETERS= Scan mode= Emission;
Data mode= Fluorescence;
EX WL= 400.0 nm;
Scan speed= 1200 nm/min;
Delay= 0.0 s;
EX Slit= 5.0 nm;
EM Slit= 5.0 nm;
PMT Voltage= 900 V;
Response= Auto 
Corrected spectra= On;
##DELTAX= 0.2
##XLABEL= nm
##YLABEL= Data
##XUNITS= NANOMETERS
##YUNITS= ARBITRARY UNITS
##XFACTOR= 1.0
##YFACTOR= 1.0
##FIRSTX= 420.0
##LASTX= 750.0
##NPOINTS= 1651
##XYDATA= (X++(Y..Y))
420.0 175.0
420.2 176.5
420.4 177.4
420.6 175.3
420.8 177.2
421.0 176.1
421.2 176.2
421.4 179.5
421.6 179.3
421.8 176.9
422.0 181.4
422.2 182.0
422.4 177.7
422.6 177.4
422.8 179.1
423.0 175.4
423.2 172.8
423.4 174.9
423.6 173.7
423.8 173.1
424.0 172.3
424.2 175.3
424.4 172.1
424.6 169.7
424.8 167.9
425.0 168.1
425.2 166.9
425.4 162.5
425.6 160.1
425.8 161.2
426.0 158.7
426.2 157.0
426.4 156.1
426.6 154.3
426.8 149.9
427.0 148.1
427.2 149.6
427.4 146.9
427.6 147.1
427.8 146.0
428.0 142.0
428.2 141.2
428.4 138.5
428.6 136.4
428.8 135.9
429.0 136.6
429.2 135.4
429.4 134.9
429.6 132.8
429.8 132.6
430.0 132.4
430.2 131.4
430.4 130.8
430.6 133.1
430.8 130.7
431.0 131.7
431.2 130.8
431.4 129.4
431.6 133.3
431.8 134.4
432.0 132.5
432.2 134.4
432.4 132.5
432.6 132.1
432.8 133.7
433.0 130.9
433.2 129.1
433.4 130.0
433.6 130.4
433.8 130.1
434.0 128.2
434.2 130.6
434.4 129.2
434.6 130.7
434.8 130.0
435.0 130.1
435.2 130.2
435.4 130.0
435.6 130.6
435.8 129.4
436.0 134.6
436.2 135.7
436.4 135.1
436.6 133.6
436.8 134.5
437.0 131.5
437.2 132.0
437.4 131.7
437.6 134.8
437.8 135.1
438.0 132.8
438.2 132.2
438.4 131.7
438.6 132.9
438.8 134.9
439.0 136.5
439.2 137.0
439.4 135.8
439.6 133.7
439.8 131.8
440.0 131.0
440.2 132.2
440.4 132.2
440.6 134.9
440.8 134.2
441.0 134.9
441.2 134.8
441.4 137.1
441.6 138.8
441.8 141.4
442.0 136.6
442.2 137.2
442.4 139.6
442.6 143.4
442.8 144.5
443.0 145.9
443.2 145.7
443.4 149.9
443.6 149.7
443.8 153.2
444.0 155.1
444.2 158.1
444.4 159.5
444.6 162.2
444.8 160.5
445.0 166.8
445.2 171.5
445.4 175.5
445.6 182.2
445.8 185.6
446.0 195.3
446.2 201.0
446.4 203.5
446.6 210.3
446.8 220.2
447.0 231.2
447.2 241.6
447.4 250.3
447.6 260.1
447.8 271.2
448.0 278.0
448.2 290.5
448.4 305.7
448.6 316.0
448.8 318.9
449.0 326.8
449.2 334.3
449.4 338.2
449.6 348.8
449.8 360.0
450.0 368.6
450.2 377.0
450.4 385.8
450.6 391.4
450.8 403.5
451.0 408.7
451.2 416.4
451.4 418.6
451.6 426.0
451.8 431.1
452.0 434.5
452.2 434.8
452.4 437.9
452.6 433.3
452.8 430.9
453.0 430.5
453.2 435.1
453.4 432.4
453.6 422.6
453.8 418.3
454.0 409.8
454.2 412.6
454.4 403.3
454.6 392.6
454.8 384.7
455.0 375.0
455.2 365.2
455.4 355.9
455.6 348.4
455.8 340.4
456.0 331.2
456.2 312.7
456.4 300.8
456.6 286.8
456.8 277.6
457.0 264.6
457.2 257.3
457.4 246.8
457.6 239.0
457.8 230.3
458.0 218.8
458.2 210.6
458.4 200.3
458.6 196.4
458.8 191.2
459.0 184.5
459.2 176.6
459.4 170.5
459.6 167.7
459.8 162.4
460.0 156.8
460.2 150.2
460.4 149.8
460.6 147.5
460.8 145.6
461.0 142.9
461.2 141.1
461.4 138.0
461.6 136.2
461.8 133.5
462.0 133.4
462.2 132.0
462.4 130.8
462.6 126.2
462.8 126.4
463.0 124.8
463.2 124.8
463.4 125.5
463.6 126.8
463.8 127.1
464.0 128.3
464.2 131.0
464.4 127.1
464.6 129.9
464.8 130.1
465.0 129.4
465.2 128.9
465.4 126.9
465.6 125.4
465.8 125.6
466.0 128.0
466.2 126.9
466.4 127.1
466.6 125.7
466.8 125.9
467.0 125.9
467.2 126.3
467.4 126.2
467.6 128.4
467.8 128.0
468.0 129.1
468.2 128.2
468.4 130.7
468.6 134.8
468.8 136.0
469.0 137.0
469.2 136.7
469.4 135.6
469.6 133.6
469.8 134.7
470.0 134.0
470.2 133.7
470.4 136.4
470.6 138.9
470.8 139.0
471.0 134.5
471.2 133.8
471.4 132.9
471.6 131.8
471.8 131.7
472.0 134.9
472.2 136.5
472.4 137.7
472.6 139.1
472.8 139.2
473.0 140.7
473.2 141.8
473.4 139.3
473.6 141.2
473.8 137.3
474.0 139.9
474.2 145.1
474.4 148.1
474.6 150.3
474.8 154.9
475.0 152.0
475.2 154.8
475.4 152.1
475.6 151.7
475.8 155.5
476.0 160.1
476.2 161.1
476.4 163.2
476.6 165.7
476.8 166.3
477.0 170.3
477.2 174.8
477.4 175.8
477.6 178.9
477.8 178.7
478.0 176.3
478.2 179.7
478.4 179.9
478.6 178.3
478.8 179.7
479.0 183.1
479.2 185.0
479.4 187.0
479.6 188.0
479.8 190.6
480.0 189.2
480.2 194.4
480.4 194.4
480.6 197.3
480.8 196.8
481.0 204.5
481.2 206.0
481.4 213.0
481.6 212.6
481.8 214.0
482.0 217.8
482.2 222.2
482.4 221.9
482.6 224.2
482.8 226.0
483.0 232.3
483.2 239.0
483.4 240.1
483.6 246.9
483.8 251.7
484.0 251.6
484.2 253.7
484.4 254.6
484.6 257.9
484.8 261.2
485.0 267.4
485.2 263.1
485.4 277.6
485.6 283.3
485.8 296.9
486.0 296.4
486.2 301.9
486.4 297.8
486.6 305.2
486.8 316.5
487.0 316.5
487.2 319.6
487.4 327.6
487.6 339.7
487.8 340.8
488.0 350.0
488.2 362.0
488.4 370.1
488.6 373.0
488.8 379.5
489.0 384.7
489.2 391.2
489.4 401.4
489.6 405.1
489.8 417.8
490.0 424.9
490.2 434.1
490.4 445.5
490.6 459.9
490.8 467.0
491.0 473.7
491.2 479.2
491.4 496.6
491.6 508.0
491.8 517.0
492.0 524.8
492.2 537.3
492.4 541.3
492.6 554.7
492.8 566.1
493.0 574.2
493.2 580.5
493.4 590.0
493.6 607.9
493.8 620.5
494.0 635.8
494.2 658.3
494.4 675.7
494.6 687.1
494.8 699.3
495.0 710.2
495.2 714.5
495.4 722.4
495.6 736.0
495.8 750.3
496.0 773.4
496.2 792.3
496.4 812.0
496.6 834.0
496.8 840.7
497.0 860.3
497.2 872.1
497.4 886.6
497.6 908.9
497.8 929.2
498.0 941.9
498.2 963.4
498.4 978.5
498.6 1002
498.8 1022
499.0 1038
499.2 1053
499.4 1076
499.6 1100
499.8 1112
500.0 1133
500.2 1143
500.4 1153
500.6 1162
500.8 1185
501.0 1195
501.2 1219
501.4 1245
501.6 1259
501.8 1285
502.0 1306
502.2 1331
502.4 1343
502.6 1369
502.8 1381
503.0 1387
503.2 1402
503.4 1417
503.6 1440
503.8 1459
504.0 1481
504.2 1509
504.4 1540
504.6 1547
504.8 1575
505.0 1588
505.2 1601
505.4 1627
505.6 1653
505.8 1666
506.0 1680
506.2 1707
506.4 1726
506.6 1742
506.8 1760
507.0 1772
507.2 1796
507.4 1825
507.6 1843
507.8 1859
508.0 1870
508.2 1879
508.4 1893
508.6 1909
508.8 1920
509.0 1941
509.2 1958
509.4 1967
509.6 1994
509.8 2016
510.0 2036
510.2 2036
510.4 2061
510.6 2095
510.8 2103
511.0 2113
511.2 2131
511.4 2156
511.6 2165
511.8 2181
512.0 2204
512.2 2210
512.4 2208
512.6 2220
512.8 2237
513.0 2247
513.2 2258
513.4 2279
513.6 2287
513.8 2295
514.0 2298
514.2 2322
514.4 2342
514.6 2369
514.8 2366
515.0 2382
515.2 2395
515.4 2404
515.6 2380
515.8 2400
516.0 2411
516.2 2422
516.4 2451
516.6 2443
516.8 2444
517.0 2439
517.2 2447
517.4 2465
517.6 2475
517.8 2487
518.0 2510
518.2 2506
518.4 2521
518.6 2532
518.8 2533
519.0 2529
519.2 2540
519.4 2545
519.6 2568
519.8 2576
520.0 2579
520.2 2582
520.4 2585
520.6 2590
520.8 2582
521.0 2590
521.2 2586
521.4 2582
521.6 2593
521.8 2596
522.0 2595
522.2 2606
522.4 2609
522.6 2607
522.8 2592
523.0 2596
523.2 2596
523.4 2610
523.6 2601
523.8 2596
524.0 2598
524.2 2605
524.4 2610
524.6 2610
524.8 2613
525.0 2595
525.2 2595
525.4 2612
525.6 2611
525.8 2600
526.0 2603
526.2 2601
526.4 2595
526.6 2601
526.8 2612
527.0 2625
527.2 2630
527.4 2636
527.6 2631
527.8 2619
528.0 2625
528.2 2619
528.4 2632
528.6 2631
528.8 2617
529.0 2630
529.2 2629
529.4 2617
529.6 2603
529.8 2609
530.0 2610
530.2 2623
530.4 2624
530.6 2615
530.8 2606
531.0 2608
531.2 2596
531.4 2601
531.6 2606
531.8 2610
532.0 2593
532.2 2592
532.4 2579
532.6 2575
532.8 2575
533.0 2579
533.2 2566
533.4 2561
533.6 2578
533.8 2585
534.0 2586
534.2 2588
534.4 2562
534.6 2569
534.8 2593
535.0 2562
535.2 2568
535.4 2570
535.6 2574
535.8 2570
536.0 2562
536.2 2561
536.4 2557
536.6 2553
536.8 2556
537.0 2539
537.2 2543
537.4 2534
537.6 2552
537.8 2544
538.0 2545
538.2 2532
538.4 2523
538.6 2515
538.8 2515
539.0 2521
539.2 2523
539.4 2523
539.6 2533
539.8 2521
540.0 2522
540.2 2519
540.4 2519
540.6 2512
540.8 2527
541.0 2538
541.2 2548
541.4 2547
541.6 2519
541.8 2510
542.0 2508
542.2 2518
542.4 2522
542.6 2517
542.8 2526
543.0 2522
543.2 2516
543.4 2514
543.6 2494
543.8 2484
544.0 2496
544.2 2496
544.4 2494
544.6 2496
544.8 2502
545.0 2494
545.2 2504
545.4 2492
545.6 2497
545.8 2482
546.0 2502
546.2 2505
546.4 2476
546.6 2470
546.8 2473
547.0 2472
547.2 2477
547.4 2468
547.6 2452
547.8 2440
548.0 2449
548.2 2432
548.4 2432
548.6 2444
548.8 2447
549.0 2443
549.2 2448
549.4 2446
549.6 2454
549.8 2449
550.0 2441
550.2 2448
550.4 2446
550.6 2439
550.8 2426
551.0 2409
551.2 2416
551.4 2404
551.6 2403
551.8 2414
552.0 2405
552.2 2394
552.4 2394
552.6 2385
552.8 2389
553.0 2388
553.2 2399
553.4 2388
553.6 2376
553.8 2370
554.0 2345
554.2 2370
554.4 2372
554.6 2372
554.8 2378
555.0 2368
555.2 2373
555.4 2366
555.6 2347
555.8 2326
556.0 2314
556.2 2292
556.4 2293
556.6 2288
556.8 2273
557.0 2290
557.2 2307
557.4 2273
557.6 2264
557.8 2270
558.0 2264
558.2 2264
558.4 2254
558.6 2238
558.8 2238
559.0 2230
559.2 2233
559.4 2246
559.6 2251
559.8 2247
560.0 2238
560.2 2210
560.4 2205
560.6 2210
560.8 2203
561.0 2210
561.2 2197
561.4 2196
561.6 2193
561.8 2192
562.0 2180
562.2 2175
562.4 2162
562.6 2185
562.8 2164
563.0 2164
563.2 2161
563.4 2139
563.6 2136
563.8 2139
564.0 2122
564.2 2126
564.4 2145
564.6 2127
564.8 2121
565.0 2136
565.2 2131
565.4 2101
565.6 2098
565.8 2099
566.0 2074
566.2 2076
566.4 2095
566.6 2082
566.8 2085
567.0 2073
567.2 2032
567.4 2018
567.6 2053
567.8 2055
568.0 2036
568.2 2043
568.4 2023
568.6 2014
568.8 2010
569.0 2005
569.2 2008
569.4 2003
569.6 1984
569.8 1963
570.0 1966
570.2 1965
570.4 1969
570.6 1960
570.8 1953
571.0 1950
571.2 1926
571.4 1929
571.6 1925
571.8 1927
572.0 1925
572.2 1907
572.4 1920
572.6 1925
572.8 1911
573.0 1930
573.2 1929
573.4 1918
573.6 1911
573.8 1898
574.0 1878
574.2 1872
574.4 1864
574.6 1853
574.8 1852
575.0 1842
575.2 1837
575.4 1843
575.6 1841
575.8 1828
576.0 1808
576.2 1787
576.4 1780
576.6 1792
576.8 1810
577.0 1804
577.2 1805
577.4 1796
577.6 1785
577.8 1772
578.0 1767
578.2 1757
578.4 1752
578.6 1768
578.8 1764
579.0 1756
579.2 1753
579.4 1746
579.6 1749
579.8 1724
580.0 1722
580.2 1735
580.4 1718
580.6 1709
580.8 1717
581.0 1696
581.2 1678
581.4 1674
581.6 1669
581.8 1672
582.0 1667
582.2 1679
582.4 1668
582.6 1665
582.8 1657
583.0 1649
583.2 1615
583.4 1621
583.6 1631
583.8 1638
584.0 1624
584.2 1616
584.4 1618
584.6 1610
584.8 1592
585.0 1585
585.2 1576
585.4 1557
585.6 1574
585.8 1562
586.0 1572
586.2 1564
586.4 1574
586.6 1563
586.8 1552
587.0 1552
587.2 1525
587.4 1529
587.6 1529
587.8 1545
588.0 1543
588.2 1549
588.4 1528
588.6 1526
588.8 1522
589.0 1518
589.2 1521
589.4 1523
589.6 1515
589.8 1506
590.0 1508
590.2 1501
590.4 1482
590.6 1476
590.8 1472
591.0 1482
591.2 1493
591.4 1468
591.6 1460
591.8 1466
592.0 1472
592.2 1453
592.4 1450
592.6 1456
592.8 1437
593.0 1436
593.2 1425
593.4 1416
593.6 1403
593.8 1399
594.0 1406
594.2 1407
594.4 1411
594.6 1387
594.8 1383
595.0 1373
595.2 1368
595.4 1356
595.6 1363
595.8 1368
596.0 1354
596.2 1348
596.4 1349
596.6 1356
596.8 1338
597.0 1336
597.2 1335
597.4 1328
597.6 1337
597.8 1323
598.0 1326
598.2 1318
598.4 1302
598.6 1304
598.8 1283
599.0 1278
599.2 1300
599.4 1294
599.6 1301
599.8 1288
600.0 1281
600.2 1274
600.4 1264
600.6 1278
600.8 1265
601.0 1265
601.2 1262
601.4 1266
601.6 1259
601.8 1257
602.0 1245
602.2 1250
602.4 1235
602.6 1239
602.8 1245
603.0 1245
603.2 1237
603.4 1228
603.6 1236
603.8 1218
604.0 1229
604.2 1222
604.4 1203
604.6 1220
604.8 1199
605.0 1191
605.2 1189
605.4 1194
605.6 1190
605.8 1187
606.0 1166
606.2 1170
606.4 1143
606.6 1155
606.8 1136
607.0 1142
607.2 1150
607.4 1154
607.6 1144
607.8 1132
608.0 1127
608.2 1116
608.4 1107
608.6 1099
608.8 1106
609.0 1119
609.2 1116
609.4 1105
609.6 1101
609.8 1115
610.0 1106
610.2 1103
610.4 1112
610.6 1113
610.8 1093
611.0 1083
611.2 1074
611.4 1075
611.6 1077
611.8 1076
612.0 1068
612.2 1073
612.4 1069
612.6 1057
612.8 1028
613.0 1031
613.2 1034
613.4 1028
613.6 1038
613.8 1032
614.0 1032
614.2 1029
614.4 1009
614.6 999.3
614.8 994.0
615.0 1008
615.2 995.4
615.4 991.2
615.6 1008
615.8 1005
616.0 999.1
616.2 994.0
616.4 995.3
616.6 974.4
616.8 985.5
617.0 974.1
617.2 957.0
617.4 961.6
617.6 975.1
617.8 949.3
618.0 919.3
618.2 930.4
618.4 938.4
618.6 941.9
618.8 948.6
619.0 926.5
619.2 919.7
619.4 920.9
619.6 921.4
619.8 932.8
620.0 909.8
620.2 919.5
620.4 908.9
620.6 899.0
620.8 909.6
621.0 902.6
621.2 898.9
621.4 878.3
621.6 885.5
621.8 871.8
622.0 872.5
622.2 864.7
622.4 851.7
622.6 852.8
622.8 860.5
623.0 849.6
623.2 852.2
623.4 847.9
623.6 848.8
623.8 839.7
624.0 831.6
624.2 827.1
624.4 823.5
624.6 851.1
624.8 844.1
625.0 824.5
625.2 815.6
625.4 823.8
625.6 811.3
625.8 809.0
626.0 796.6
626.2 807.2
626.4 808.5
626.6 811.2
626.8 812.8
627.0 804.4
627.2 806.2
627.4 792.4
627.6 790.6
627.8 798.0
628.0 802.3
628.2 781.2
628.4 781.1
628.6 765.7
628.8 777.1
629.0 754.1
629.2 755.6
629.4 766.6
629.6 765.4
629.8 744.8
630.0 740.3
630.2 746.2
630.4 754.2
630.6 744.8
630.8 755.2
631.0 757.5
631.2 741.2
631.4 736.4
631.6 738.6
631.8 737.2
632.0 716.7
632.2 711.8
632.4 710.2
632.6 715.4
632.8 715.8
633.0 713.6
633.2 719.1
633.4 708.6
633.6 703.3
633.8 714.4
634.0 711.7
634.2 707.6
634.4 718.9
634.6 696.7
634.8 687.9
635.0 698.8
635.2 682.4
635.4 694.7
635.6 700.4
635.8 688.7
636.0 682.3
636.2 682.9
636.4 694.4
636.6 697.2
636.8 689.2
637.0 678.4
637.2 676.8
637.4 675.7
637.6 668.0
637.8 663.2
638.0 661.2
638.2 668.0
638.4 656.4
638.6 657.5
638.8 654.2
639.0 661.8
639.2 659.3
639.4 655.7
639.6 652.3
639.8 645.5
640.0 645.7
640.2 641.2
640.4 645.7
640.6 648.0
640.8 648.0
641.0 640.5
641.2 625.0
641.4 632.9
641.6 631.7
641.8 616.1
642.0 617.3
642.2 619.9
642.4 631.2
642.6 639.9
642.8 633.4
643.0 637.9
643.2 632.0
643.4 646.8
643.6 634.3
643.8 635.2
644.0 627.6
644.2 611.5
644.4 610.8
644.6 615.9
644.8 605.0
645.0 603.4
645.2 600.0
645.4 598.3
645.6 603.6
645.8 588.2
646.0 597.5
646.2 596.0
646.4 596.8
646.6 590.0
646.8 580.4
647.0 574.6
647.2 579.0
647.4 580.6
647.6 577.9
647.8 570.3
648.0 572.5
648.2 576.6
648.4 567.6
648.6 563.4
648.8 562.2
649.0 531.7
649.2 535.9
649.4 543.3
649.6 536.8
649.8 550.9
650.0 549.1
650.2 532.4
650.4 543.3
650.6 542.4
650.8 559.9
651.0 560.3
651.2 550.5
651.4 551.2
651.6 554.9
651.8 547.8
652.0 527.8
652.2 525.2
652.4 531.9
652.6 519.6
652.8 516.6
653.0 494.8
653.2 501.1
653.4 495.7
653.6 513.6
653.8 523.6
654.0 525.7
654.2 526.2
654.4 507.9
654.6 497.6
654.8 494.0
655.0 500.1
655.2 506.5
655.4 509.9
655.6 514.2
655.8 514.8
656.0 501.6
656.2 498.6
656.4 479.4
656.6 479.6
656.8 480.3
657.0 488.5
657.2 475.6
657.4 483.1
657.6 490.5
657.8 490.6
658.0 488.1
658.2 475.9
658.4 488.3
658.6 489.2
658.8 481.0
659.0 479.4
659.2 455.2
659.4 460.3
659.6 466.8
659.8 464.0
660.0 461.5
660.2 464.0
660.4 468.8
660.6 480.4
660.8 463.3
661.0 439.1
661.2 445.5
661.4 454.8
661.6 452.7
661.8 443.3
662.0 440.7
662.2 448.8
662.4 435.6
662.6 436.3
662.8 433.4
663.0 437.4
663.2 419.3
663.4 414.4
663.6 415.9
663.8 414.9
664.0 420.4
664.2 427.7
664.4 432.2
664.6 428.3
664.8 427.4
665.0 401.0
665.2 411.8
665.4 385.9
665.6 387.2
665.8 380.6
666.0 381.4
666.2 380.8
666.4 386.6
666.6 390.4
666.8 378.5
667.0 383.6
667.2 371.4
667.4 386.4
667.6 392.9
667.8 403.7
668.0 395.2
668.2 392.8
668.4 378.0
668.6 393.8
668.8 379.1
669.0 362.5
669.2 354.1
669.4 356.8
669.6 370.5
669.8 367.9
670.0 351.4
670.2 355.5
670.4 361.3
670.6 352.9
670.8 365.9
671.0 360.6
671.2 353.7
671.4 361.6
671.6 360.1
671.8 368.2
672.0 376.4
672.2 379.6
672.4 384.3
672.6 378.4
672.8 356.5
673.0 358.8
673.2 349.0
673.4 349.5
673.6 358.3
673.8 336.5
674.0 339.1
674.2 320.5
674.4 322.5
674.6 329.8
674.8 346.0
675.0 336.6
675.2 338.6
675.4 346.9
675.6 346.4
675.8 329.7
676.0 342.2
676.2 338.0
676.4 321.9
676.6 303.6
676.8 290.2
677.0 310.4
677.2 301.3
677.4 277.5
677.6 271.8
677.8 271.7
678.0 287.9
678.2 296.5
678.4 283.3
678.6 294.5
678.8 316.8
679.0 324.1
679.2 318.4
679.4 305.8
679.6 302.6
679.8 316.3
680.0 321.3
680.2 294.0
680.4 293.6
680.6 289.5
680.8 280.2
681.0 289.6
681.2 306.7
681.4 297.1
681.6 301.7
681.8 302.6
682.0 297.0
682.2 299.9
682.4 291.5
682.6 279.4
682.8 276.4
683.0 268.6
683.2 270.4
683.4 265.9
683.6 253.4
683.8 261.8
684.0 264.9
684.2 275.9
684.4 263.8
684.6 258.8
684.8 251.7
685.0 252.5
685.2 251.3
685.4 263.3
685.6 251.0
685.8 254.8
686.0 242.9
686.2 250.0
686.4 256.9
686.6 254.5
686.8 253.0
687.0 255.9
687.2 254.7
687.4 251.8
687.6 255.6
687.8 269.9
688.0 265.5
688.2 258.4
688.4 254.7
688.6 246.8
688.8 239.5
689.0 238.5
689.2 244.9
689.4 244.0
689.6 245.1
689.8 243.1
690.0 229.2
690.2 228.3
690.4 233.0
690.6 244.6
690.8 235.4
691.0 220.6
691.2 219.4
691.4 217.3
691.6 220.8
691.8 210.6
692.0 211.6
692.2 219.3
692.4 217.4
692.6 217.5
692.8 215.5
693.0 211.8
693.2 213.9
693.4 209.8
693.6 213.4
693.8 207.2
694.0 207.7
694.2 212.1
694.4 218.8
694.6 219.1
694.8 215.7
695.0 219.9
695.2 215.5
695.4 215.0
695.6 208.4
695.8 205.0
696.0 200.0
696.2 195.2
696.4 201.5
696.6 197.0
696.8 187.7
697.0 179.9
697.2 181.0
697.4 185.6
697.6 188.4
697.8 199.3
698.0 203.1
698.2 191.2
698.4 194.4
698.6 195.0
698.8 194.6
699.0 198.3
699.2 204.5
699.4 200.1
699.6 201.2
699.8 184.2
700.0 185.6
700.2 191.3
700.4 189.0
700.6 186.2
700.8 178.5
701.0 177.7
701.2 174.6
701.4 174.5
701.6 171.3
701.8 184.9
702.0 184.6
702.2 180.2
702.4 174.6
702.6 176.0
702.8 171.8
703.0 178.7
703.2 187.2
703.4 177.2
703.6 172.9
703.8 167.7
704.0 160.6
704.2 162.9
704.4 170.4
704.6 172.6
704.8 170.5
705.0 181.8
705.2 177.4
705.4 173.6
705.6 171.2
705.8 164.1
706.0 171.9
706.2 167.4
706.4 164.0
706.6 163.5
706.8 156.8
707.0 152.7
707.2 156.3
707.4 154.2
707.6 154.0
707.8 161.9
708.0 159.9
708.2 156.0
708.4 156.6
708.6 157.1
708.8 157.5
709.0 155.9
709.2 160.7
709.4 161.2
709.6 156.3
709.8 148.1
710.0 145.0
710.2 144.8
710.4 145.9
710.6 148.9
710.8 163.8
711.0 169.0
711.2 164.5
711.4 167.0
711.6 162.3
711.8 155.2
712.0 141.6
712.2 146.1
712.4 154.0
712.6 154.9
712.8 162.9
713.0 161.4
713.2 151.3
713.4 157.8
713.6 152.1
713.8 140.7
714.0 143.9
714.2 142.9
714.4 145.1
714.6 152.2
714.8 147.9
715.0 145.3
715.2 146.1
715.4 152.9
715.6 147.8
715.8 143.9
716.0 141.6
716.2 145.8
716.4 143.7
716.6 148.7
716.8 142.5
717.0 140.5
717.2 143.1
717.4 143.8
717.6 135.0
717.8 133.8
718.0 129.2
718.2 131.2
718.4 128.7
718.6 135.9
718.8 140.4
719.0 146.1
719.2 140.9
719.4 134.0
719.6 133.4
719.8 128.7
720.0 128.4
720.2 141.8
720.4 128.9
720.6 128.9
720.8 126.6
721.0 125.6
721.2 133.2
721.4 134.8
721.6 129.3
721.8 126.9
722.0 136.0
722.2 128.9
722.4 137.5
722.6 137.1
722.8 133.3
723.0 136.7
723.2 132.2
723.4 135.0
723.6 125.0
723.8 124.7
724.0 114.0
724.2 123.5
724.4 124.2
724.6 126.4
724.8 121.9
725.0 118.8
725.2 116.2
725.4 113.3
725.6 118.9
725.8 120.5
726.0 118.2
726.2 124.7
726.4 120.7
726.6 111.1
726.8 118.2
727.0 121.5
727.2 129.6
727.4 113.2
727.6 111.3
727.8 116.0
728.0 117.3
728.2 126.9
728.4 124.0
728.6 121.6
728.8 121.5
729.0 119.8
729.2 113.8
729.4 112.4
729.6 109.2
729.8 115.4
730.0 115.9
730.2 113.0
730.4 107.8
730.6 107.9
730.8 106.4
731.0 110.4
731.2 116.3
731.4 115.0
731.6 121.5
731.8 119.8
732.0 118.8
732.2 115.6
732.4 115.4
732.6 109.5
732.8 110.3
733.0 119.3
733.2 121.8
733.4 124.9
733.6 118.1
733.8 112.5
734.0 104.9
734.2 111.3
734.4 116.3
734.6 109.9
734.8 109.2
735.0 111.9
735.2 108.3
735.4 108.4
735.6 105.0
735.8 104.8
736.0 121.2
736.2 116.6
736.4 115.5
736.6 105.4
736.8 104.0
737.0 103.2
737.2 105.5
737.4 99.57
737.6 113.9
737.8 111.4
738.0 108.5
738.2 110.4
738.4 105.4
738.6 116.8
738.8 106.7
739.0 103.5
739.2 119.1
739.4 112.7
739.6 102.2
739.8 109.2
740.0 112.5
740.2 110.5
740.4 108.5
740.6 106.2
740.8 98.41
741.0 92.57
741.2 86.01
741.4 91.93
741.6 92.80
741.8 91.80
742.0 97.16
742.2 93.73
742.4 97.92
742.6 100.1
742.8 92.63
743.0 92.84
743.2 98.94
743.4 98.35
743.6 90.41
743.8 88.80
744.0 86.18
744.2 84.72
744.4 96.14
744.6 95.86
744.8 95.13
745.0 99.34
745.2 93.60
745.4 100.8
745.6 95.18
745.8 97.07
746.0 100.0
746.2 100.9
746.4 95.00
746.6 95.27
746.8 87.45
747.0 92.34
747.2 91.67
747.4 85.34
747.6 84.69
747.8 86.04
748.0 95.94
748.2 102.9
748.4 96.26
748.6 92.34
748.8 94.17
749.0 88.34
749.2 90.61
749.4 98.26
749.6 92.86
749.8 103.0
750.0 97.77
##END=
