# Supplementary material for: Photocatalyzed cycloaromatization of vinylsilanes with arylsulfonylazides
Source: Nat Commun. 2021 Jun 3;12:3304. doi: 10.1038/s41467-021-23326-2 (PMC8175346; doi:10.1038/s41467-021-23326-2)
Supplement: Supplementary file 3 — Source Data [file 41467_2021_23326_MOESM3_ESM.zip › Source Data for NC-SI-III-2021-2-5/The CV data of 2a (TsN3) for Fig. S5.xlsx]

## Sheet: Sheet1
Jan.	18	2021	23:13:33
Cyclic	Voltammetry
File:	2a-4-Data	Source:	Experiment
Instrument	Model:	CHI660E
Header:
Note:
Init	E	(V)	=	0
High	E	(V)	=	0.5
Low	E	(V)	=	-2
Init	P/N	=	N
Scan	Rate	(V/s)	=	0.1
Segment	=	6
Sample	Interval	(V)	=	0.001
Quiet	Time	(sec)	=	10
Sensitivity	(A/V)	=	0.0001
Segment	01:00:00
Segment	02:00:00
Ep	=	0.128V
ip	=	3.502e-6A
Ah	=	2.411e-6C
Ep	=	0.424V
ip	=	1.370e-6A
Ah	=	8.297e-7C
Segment	03:00:00
Ep	=	0.061V
ip	=	-2.469e-6A
Ah	=	-1.513e-6C
Segment	04:00:00
Ep	=	0.128V
ip	=	2.566e-6A
Ah	=	1.636e-6C
Segment	05:00:00
Ep	=	0.062V
ip	=	-2.569e-6A
Ah	=	-1.577e-6C
Segment	06:00:00
Ep	=	0.128V
ip	=	2.573e-6A
Ah	=	1.643e-6C
Potential/V	Current/A
Segment	01:00:00
0	6.068e-08
-0.001	2.202e-08
-0.002	5.096e-09
-0.003	-5.332e-09
-0.004	-1.507e-08
-0.005	-1.969e-08
-0.006	-2.638e-08
-0.007	-3.238e-08
-0.008	-3.573e-08
-0.009	-4.084e-08
-0.01	-4.38e-08
-0.011	-4.675e-08
-0.012	-4.95e-08
-0.013	-5.186e-08
-0.014	-5.432e-08
-0.015	-5.452e-08
-0.016	-5.826e-08
-0.017	-6.013e-08
-0.018	-5.993e-08
-0.019	-6.308e-08
-0.02	-6.514e-08
-0.021	-6.672e-08
-0.022	-6.77e-08
-0.023	-6.957e-08
-0.024	-6.928e-08
-0.025	-6.928e-08
-0.026	-7.173e-08
-0.027	-7.203e-08
-0.028	-7.351e-08
-0.029	-7.291e-08
-0.03	-7.39e-08
-0.031	-7.537e-08
-0.032	-7.508e-08
-0.033	-7.685e-08
-0.034	-7.665e-08
-0.035	-7.724e-08
-0.036	-7.764e-08
-0.037	-7.744e-08
-0.038	-7.764e-08
-0.039	-7.98e-08
-0.04	-7.754e-08
-0.041	-8.049e-08
-0.042	-7.892e-08
-0.043	-8.177e-08
-0.044	-8.088e-08
-0.045	-8.059e-08
-0.046	-8.226e-08
-0.047	-8.256e-08
-0.048	-8.177e-08
-0.049	-8.167e-08
-0.05	-8.078e-08
-0.051	-8.57e-08
-0.052	-8.354e-08
-0.053	-8.364e-08
-0.054	-8.433e-08
-0.055	-8.482e-08
-0.056	-8.433e-08
-0.057	-8.472e-08
-0.058	-8.57e-08
-0.059	-8.561e-08
-0.06	-8.679e-08
-0.061	-8.561e-08
-0.062	-8.521e-08
-0.063	-8.757e-08
-0.064	-8.659e-08
-0.065	-8.679e-08
-0.066	-8.649e-08
-0.067	-8.797e-08
-0.068	-8.885e-08
-0.069	-8.806e-08
-0.07	-8.787e-08
-0.071	-8.954e-08
-0.072	-8.964e-08
-0.073	-9.062e-08
-0.074	-8.846e-08
-0.075	-8.915e-08
-0.076	-9.003e-08
-0.077	-9.062e-08
-0.078	-9.17e-08
-0.079	-9.21e-08
-0.08	-9.239e-08
-0.081	-9.288e-08
-0.082	-9.338e-08
-0.083	-9.397e-08
-0.084	-9.407e-08
-0.085	-9.279e-08
-0.086	-9.475e-08
-0.087	-9.534e-08
-0.088	-9.367e-08
-0.089	-9.584e-08
-0.09	-9.485e-08
-0.091	-9.633e-08
-0.092	-9.623e-08
-0.093	-9.652e-08
-0.094	-9.82e-08
-0.095	-9.78e-08
-0.096	-9.662e-08
-0.097	-9.908e-08
-0.098	-9.948e-08
-0.099	-9.898e-08
-0.1	-9.79e-08
-0.101	-1.007e-07
-0.102	-1.009e-07
-0.103	-1.028e-07
-0.104	-1.016e-07
-0.105	-1.005e-07
-0.106	-1.016e-07
-0.107	-1.027e-07
-0.108	-1.022e-07
-0.109	-1.034e-07
-0.11	-1.03e-07
-0.111	-1.046e-07
-0.112	-1.053e-07
-0.113	-1.062e-07
-0.114	-1.056e-07
-0.115	-1.061e-07
-0.116	-1.069e-07
-0.117	-1.073e-07
-0.118	-1.058e-07
-0.119	-1.071e-07
-0.12	-1.063e-07
-0.121	-1.073e-07
-0.122	-1.07e-07
-0.123	-1.08e-07
-0.124	-1.089e-07
-0.125	-1.094e-07
-0.126	-1.107e-07
-0.127	-1.117e-07
-0.128	-1.108e-07
-0.129	-1.111e-07
-0.13	-1.115e-07
-0.131	-1.132e-07
-0.132	-1.116e-07
-0.133	-1.132e-07
-0.134	-1.128e-07
-0.135	-1.147e-07
-0.136	-1.141e-07
-0.137	-1.158e-07
-0.138	-1.147e-07
-0.139	-1.163e-07
-0.14	-1.168e-07
-0.141	-1.187e-07
-0.142	-1.164e-07
-0.143	-1.176e-07
-0.144	-1.179e-07
-0.145	-1.192e-07
-0.146	-1.188e-07
-0.147	-1.199e-07
-0.148	-1.198e-07
-0.149	-1.21e-07
-0.15	-1.205e-07
-0.151	-1.215e-07
-0.152	-1.211e-07
-0.153	-1.219e-07
-0.154	-1.23e-07
-0.155	-1.243e-07
-0.156	-1.246e-07
-0.157	-1.25e-07
-0.158	-1.244e-07
-0.159	-1.248e-07
-0.16	-1.274e-07
-0.161	-1.272e-07
-0.162	-1.271e-07
-0.163	-1.268e-07
-0.164	-1.267e-07
-0.165	-1.282e-07
-0.166	-1.282e-07
-0.167	-1.288e-07
-0.168	-1.288e-07
-0.169	-1.306e-07
-0.17	-1.296e-07
-0.171	-1.303e-07
-0.172	-1.31e-07
-0.173	-1.319e-07
-0.174	-1.333e-07
-0.175	-1.329e-07
-0.176	-1.33e-07
-0.177	-1.339e-07
-0.178	-1.34e-07
-0.179	-1.348e-07
-0.18	-1.349e-07
-0.181	-1.35e-07
-0.182	-1.362e-07
-0.183	-1.364e-07
-0.184	-1.35e-07
-0.185	-1.373e-07
-0.186	-1.362e-07
-0.187	-1.374e-07
-0.188	-1.374e-07
-0.189	-1.396e-07
-0.19	-1.391e-07
-0.191	-1.387e-07
-0.192	-1.388e-07
-0.193	-1.41e-07
-0.194	-1.412e-07
-0.195	-1.416e-07
-0.196	-1.439e-07
-0.197	-1.441e-07
-0.198	-1.425e-07
-0.199	-1.434e-07
-0.2	-1.431e-07
-0.201	-1.46e-07
-0.202	-1.455e-07
-0.203	-1.442e-07
-0.204	-1.464e-07
-0.205	-1.462e-07
-0.206	-1.469e-07
-0.207	-1.465e-07
-0.208	-1.487e-07
-0.209	-1.483e-07
-0.21	-1.48e-07
-0.211	-1.502e-07
-0.212	-1.491e-07
-0.213	-1.495e-07
-0.214	-1.491e-07
-0.215	-1.515e-07
-0.216	-1.51e-07
-0.217	-1.508e-07
-0.218	-1.541e-07
-0.219	-1.522e-07
-0.22	-1.532e-07
-0.221	-1.539e-07
-0.222	-1.516e-07
-0.223	-1.539e-07
-0.224	-1.549e-07
-0.225	-1.552e-07
-0.226	-1.544e-07
-0.227	-1.549e-07
-0.228	-1.564e-07
-0.229	-1.571e-07
-0.23	-1.56e-07
-0.231	-1.597e-07
-0.232	-1.584e-07
-0.233	-1.606e-07
-0.234	-1.58e-07
-0.235	-1.59e-07
-0.236	-1.608e-07
-0.237	-1.611e-07
-0.238	-1.611e-07
-0.239	-1.604e-07
-0.24	-1.608e-07
-0.241	-1.638e-07
-0.242	-1.634e-07
-0.243	-1.635e-07
-0.244	-1.632e-07
-0.245	-1.643e-07
-0.246	-1.645e-07
-0.247	-1.659e-07
-0.248	-1.649e-07
-0.249	-1.667e-07
-0.25	-1.657e-07
-0.251	-1.67e-07
-0.252	-1.664e-07
-0.253	-1.673e-07
-0.254	-1.663e-07
-0.255	-1.685e-07
-0.256	-1.703e-07
-0.257	-1.7e-07
-0.258	-1.694e-07
-0.259	-1.721e-07
-0.26	-1.709e-07
-0.261	-1.722e-07
-0.262	-1.705e-07
-0.263	-1.727e-07
-0.264	-1.719e-07
-0.265	-1.72e-07
-0.266	-1.722e-07
-0.267	-1.741e-07
-0.268	-1.734e-07
-0.269	-1.75e-07
-0.27	-1.741e-07
-0.271	-1.764e-07
-0.272	-1.756e-07
-0.273	-1.78e-07
-0.274	-1.777e-07
-0.275	-1.768e-07
-0.276	-1.777e-07
-0.277	-1.796e-07
-0.278	-1.784e-07
-0.279	-1.799e-07
-0.28	-1.778e-07
-0.281	-1.812e-07
-0.282	-1.804e-07
-0.283	-1.819e-07
-0.284	-1.825e-07
-0.285	-1.83e-07
-0.286	-1.827e-07
-0.287	-1.824e-07
-0.288	-1.837e-07
-0.289	-1.84e-07
-0.29	-1.852e-07
-0.291	-1.822e-07
-0.292	-1.84e-07
-0.293	-1.851e-07
-0.294	-1.852e-07
-0.295	-1.872e-07
-0.296	-1.88e-07
-0.297	-1.858e-07
-0.298	-1.863e-07
-0.299	-1.866e-07
-0.3	-1.848e-07
-0.301	-1.9e-07
-0.302	-1.898e-07
-0.303	-1.897e-07
-0.304	-1.887e-07
-0.305	-1.9e-07
-0.306	-1.899e-07
-0.307	-1.928e-07
-0.308	-1.915e-07
-0.309	-1.93e-07
-0.31	-1.928e-07
-0.311	-1.954e-07
-0.312	-1.93e-07
-0.313	-1.943e-07
-0.314	-1.936e-07
-0.315	-1.944e-07
-0.316	-1.935e-07
-0.317	-1.952e-07
-0.318	-1.964e-07
-0.319	-1.973e-07
-0.32	-1.979e-07
-0.321	-1.986e-07
-0.322	-1.969e-07
-0.323	-2.008e-07
-0.324	-1.99e-07
-0.325	-1.99e-07
-0.326	-1.989e-07
-0.327	-2.012e-07
-0.328	-2.005e-07
-0.329	-2.009e-07
-0.33	-2.006e-07
-0.331	-2.014e-07
-0.332	-2.021e-07
-0.333	-2.05e-07
-0.334	-2.043e-07
-0.335	-2.027e-07
-0.336	-2.036e-07
-0.337	-2.061e-07
-0.338	-2.039e-07
-0.339	-2.071e-07
-0.34	-2.05e-07
-0.341	-2.075e-07
-0.342	-2.064e-07
-0.343	-2.088e-07
-0.344	-2.067e-07
-0.345	-2.098e-07
-0.346	-2.098e-07
-0.347	-2.1e-07
-0.348	-2.101e-07
-0.349	-2.101e-07
-0.35	-2.106e-07
-0.351	-2.107e-07
-0.352	-2.092e-07
-0.353	-2.13e-07
-0.354	-2.108e-07
-0.355	-2.126e-07
-0.356	-2.125e-07
-0.357	-2.131e-07
-0.358	-2.133e-07
-0.359	-2.153e-07
-0.36	-2.139e-07
-0.361	-2.157e-07
-0.362	-2.163e-07
-0.363	-2.169e-07
-0.364	-2.173e-07
-0.365	-2.184e-07
-0.366	-2.173e-07
-0.367	-2.19e-07
-0.368	-2.185e-07
-0.369	-2.203e-07
-0.37	-2.207e-07
-0.371	-2.208e-07
-0.372	-2.199e-07
-0.373	-2.204e-07
-0.374	-2.217e-07
-0.375	-2.241e-07
-0.376	-2.223e-07
-0.377	-2.245e-07
-0.378	-2.232e-07
-0.379	-2.241e-07
-0.38	-2.245e-07
-0.381	-2.252e-07
-0.382	-2.238e-07
-0.383	-2.265e-07
-0.384	-2.252e-07
-0.385	-2.267e-07
-0.386	-2.251e-07
-0.387	-2.277e-07
-0.388	-2.277e-07
-0.389	-2.294e-07
-0.39	-2.281e-07
-0.391	-2.29e-07
-0.392	-2.286e-07
-0.393	-2.296e-07
-0.394	-2.305e-07
-0.395	-2.301e-07
-0.396	-2.311e-07
-0.397	-2.331e-07
-0.398	-2.329e-07
-0.399	-2.332e-07
-0.4	-2.322e-07
-0.401	-2.343e-07
-0.402	-2.337e-07
-0.403	-2.368e-07
-0.404	-2.346e-07
-0.405	-2.357e-07
-0.406	-2.349e-07
-0.407	-2.369e-07
-0.408	-2.366e-07
-0.409	-2.377e-07
-0.41	-2.39e-07
-0.411	-2.373e-07
-0.412	-2.39e-07
-0.413	-2.394e-07
-0.414	-2.395e-07
-0.415	-2.409e-07
-0.416	-2.417e-07
-0.417	-2.428e-07
-0.418	-2.414e-07
-0.419	-2.404e-07
-0.42	-2.442e-07
-0.421	-2.426e-07
-0.422	-2.431e-07
-0.423	-2.461e-07
-0.424	-2.442e-07
-0.425	-2.467e-07
-0.426	-2.459e-07
-0.427	-2.478e-07
-0.428	-2.439e-07
-0.429	-2.468e-07
-0.43	-2.464e-07
-0.431	-2.475e-07
-0.432	-2.476e-07
-0.433	-2.484e-07
-0.434	-2.479e-07
-0.435	-2.503e-07
-0.436	-2.512e-07
-0.437	-2.5e-07
-0.438	-2.506e-07
-0.439	-2.517e-07
-0.44	-2.516e-07
-0.441	-2.522e-07
-0.442	-2.531e-07
-0.443	-2.517e-07
-0.444	-2.539e-07
-0.445	-2.553e-07
-0.446	-2.544e-07
-0.447	-2.567e-07
-0.448	-2.55e-07
-0.449	-2.56e-07
-0.45	-2.558e-07
-0.451	-2.574e-07
-0.452	-2.567e-07
-0.453	-2.579e-07
-0.454	-2.575e-07
-0.455	-2.592e-07
-0.456	-2.577e-07
-0.457	-2.594e-07
-0.458	-2.608e-07
-0.459	-2.603e-07
-0.46	-2.608e-07
-0.461	-2.619e-07
-0.462	-2.602e-07
-0.463	-2.62e-07
-0.464	-2.642e-07
-0.465	-2.643e-07
-0.466	-2.648e-07
-0.467	-2.655e-07
-0.468	-2.653e-07
-0.469	-2.666e-07
-0.47	-2.66e-07
-0.471	-2.672e-07
-0.472	-2.662e-07
-0.473	-2.681e-07
-0.474	-2.69e-07
-0.475	-2.681e-07
-0.476	-2.706e-07
-0.477	-2.707e-07
-0.478	-2.682e-07
-0.479	-2.707e-07
-0.48	-2.702e-07
-0.481	-2.706e-07
-0.482	-2.72e-07
-0.483	-2.726e-07
-0.484	-2.729e-07
-0.485	-2.739e-07
-0.486	-2.739e-07
-0.487	-2.74e-07
-0.488	-2.742e-07
-0.489	-2.758e-07
-0.49	-2.735e-07
-0.491	-2.751e-07
-0.492	-2.761e-07
-0.493	-2.781e-07
-0.494	-2.786e-07
-0.495	-2.78e-07
-0.496	-2.789e-07
-0.497	-2.796e-07
-0.498	-2.774e-07
-0.499	-2.805e-07
-0.5	-2.796e-07
-0.501	-2.818e-07
-0.502	-2.805e-07
-0.503	-2.825e-07
-0.504	-2.836e-07
-0.505	-2.825e-07
-0.506	-2.823e-07
-0.507	-2.836e-07
-0.508	-2.855e-07
-0.509	-2.851e-07
-0.51	-2.849e-07
-0.511	-2.858e-07
-0.512	-2.869e-07
-0.513	-2.88e-07
-0.514	-2.886e-07
-0.515	-2.877e-07
-0.516	-2.862e-07
-0.517	-2.887e-07
-0.518	-2.897e-07
-0.519	-2.911e-07
-0.52	-2.901e-07
-0.521	-2.915e-07
-0.522	-2.902e-07
-0.523	-2.91e-07
-0.524	-2.929e-07
-0.525	-2.927e-07
-0.526	-2.925e-07
-0.527	-2.943e-07
-0.528	-2.946e-07
-0.529	-2.953e-07
-0.53	-2.952e-07
-0.531	-2.977e-07
-0.532	-2.959e-07
-0.533	-2.98e-07
-0.534	-2.97e-07
-0.535	-2.968e-07
-0.536	-2.978e-07
-0.537	-2.988e-07
-0.538	-2.981e-07
-0.539	-3.007e-07
-0.54	-3.008e-07
-0.541	-3.008e-07
-0.542	-3.013e-07
-0.543	-3.014e-07
-0.544	-3.014e-07
-0.545	-3.021e-07
-0.546	-3.045e-07
-0.547	-3.031e-07
-0.548	-3.045e-07
-0.549	-3.044e-07
-0.55	-3.049e-07
-0.551	-3.066e-07
-0.552	-3.047e-07
-0.553	-3.081e-07
-0.554	-3.058e-07
-0.555	-3.093e-07
-0.556	-3.083e-07
-0.557	-3.092e-07
-0.558	-3.113e-07
-0.559	-3.097e-07
-0.56	-3.089e-07
-0.561	-3.102e-07
-0.562	-3.115e-07
-0.563	-3.125e-07
-0.564	-3.134e-07
-0.565	-3.121e-07
-0.566	-3.137e-07
-0.567	-3.142e-07
-0.568	-3.151e-07
-0.569	-3.153e-07
-0.57	-3.142e-07
-0.571	-3.165e-07
-0.572	-3.157e-07
-0.573	-3.168e-07
-0.574	-3.175e-07
-0.575	-3.179e-07
-0.576	-3.17e-07
-0.577	-3.206e-07
-0.578	-3.189e-07
-0.579	-3.217e-07
-0.58	-3.209e-07
-0.581	-3.213e-07
-0.582	-3.222e-07
-0.583	-3.254e-07
-0.584	-3.223e-07
-0.585	-3.256e-07
-0.586	-3.231e-07
-0.587	-3.249e-07
-0.588	-3.247e-07
-0.589	-3.239e-07
-0.59	-3.253e-07
-0.591	-3.265e-07
-0.592	-3.272e-07
-0.593	-3.286e-07
-0.594	-3.272e-07
-0.595	-3.306e-07
-0.596	-3.288e-07
-0.597	-3.296e-07
-0.598	-3.29e-07
-0.599	-3.299e-07
-0.6	-3.312e-07
-0.601	-3.328e-07
-0.602	-3.33e-07
-0.603	-3.327e-07
-0.604	-3.334e-07
-0.605	-3.337e-07
-0.606	-3.348e-07
-0.607	-3.356e-07
-0.608	-3.354e-07
-0.609	-3.36e-07
-0.61	-3.366e-07
-0.611	-3.363e-07
-0.612	-3.387e-07
-0.613	-3.38e-07
-0.614	-3.392e-07
-0.615	-3.413e-07
-0.616	-3.407e-07
-0.617	-3.416e-07
-0.618	-3.398e-07
-0.619	-3.433e-07
-0.62	-3.434e-07
-0.621	-3.44e-07
-0.622	-3.431e-07
-0.623	-3.432e-07
-0.624	-3.451e-07
-0.625	-3.456e-07
-0.626	-3.455e-07
-0.627	-3.486e-07
-0.628	-3.474e-07
-0.629	-3.491e-07
-0.63	-3.478e-07
-0.631	-3.501e-07
-0.632	-3.48e-07
-0.633	-3.5e-07
-0.634	-3.522e-07
-0.635	-3.504e-07
-0.636	-3.513e-07
-0.637	-3.519e-07
-0.638	-3.531e-07
-0.639	-3.519e-07
-0.64	-3.548e-07
-0.641	-3.545e-07
-0.642	-3.548e-07
-0.643	-3.554e-07
-0.644	-3.564e-07
-0.645	-3.574e-07
-0.646	-3.563e-07
-0.647	-3.581e-07
-0.648	-3.567e-07
-0.649	-3.593e-07
-0.65	-3.581e-07
-0.651	-3.612e-07
-0.652	-3.594e-07
-0.653	-3.623e-07
-0.654	-3.623e-07
-0.655	-3.627e-07
-0.656	-3.629e-07
-0.657	-3.654e-07
-0.658	-3.623e-07
-0.659	-3.662e-07
-0.66	-3.658e-07
-0.661	-3.674e-07
-0.662	-3.661e-07
-0.663	-3.676e-07
-0.664	-3.677e-07
-0.665	-3.689e-07
-0.666	-3.709e-07
-0.667	-3.698e-07
-0.668	-3.707e-07
-0.669	-3.725e-07
-0.67	-3.7e-07
-0.671	-3.724e-07
-0.672	-3.726e-07
-0.673	-3.754e-07
-0.674	-3.741e-07
-0.675	-3.758e-07
-0.676	-3.752e-07
-0.677	-3.764e-07
-0.678	-3.77e-07
-0.679	-3.781e-07
-0.68	-3.794e-07
-0.681	-3.79e-07
-0.682	-3.791e-07
-0.683	-3.816e-07
-0.684	-3.811e-07
-0.685	-3.831e-07
-0.686	-3.835e-07
-0.687	-3.831e-07
-0.688	-3.835e-07
-0.689	-3.842e-07
-0.69	-3.84e-07
-0.691	-3.879e-07
-0.692	-3.869e-07
-0.693	-3.873e-07
-0.694	-3.881e-07
-0.695	-3.903e-07
-0.696	-3.886e-07
-0.697	-3.9e-07
-0.698	-3.925e-07
-0.699	-3.917e-07
-0.7	-3.917e-07
-0.701	-3.93e-07
-0.702	-3.937e-07
-0.703	-3.947e-07
-0.704	-3.965e-07
-0.705	-3.968e-07
-0.706	-3.961e-07
-0.707	-3.969e-07
-0.708	-3.983e-07
-0.709	-3.997e-07
-0.71	-3.997e-07
-0.711	-3.997e-07
-0.712	-3.995e-07
-0.713	-4.012e-07
-0.714	-4.024e-07
-0.715	-4.037e-07
-0.716	-4.044e-07
-0.717	-4.063e-07
-0.718	-4.066e-07
-0.719	-4.059e-07
-0.72	-4.081e-07
-0.721	-4.075e-07
-0.722	-4.101e-07
-0.723	-4.104e-07
-0.724	-4.109e-07
-0.725	-4.104e-07
-0.726	-4.118e-07
-0.727	-4.111e-07
-0.728	-4.114e-07
-0.729	-4.144e-07
-0.73	-4.143e-07
-0.731	-4.151e-07
-0.732	-4.165e-07
-0.733	-4.182e-07
-0.734	-4.177e-07
-0.735	-4.203e-07
-0.736	-4.21e-07
-0.737	-4.214e-07
-0.738	-4.207e-07
-0.739	-4.234e-07
-0.74	-4.232e-07
-0.741	-4.249e-07
-0.742	-4.255e-07
-0.743	-4.28e-07
-0.744	-4.261e-07
-0.745	-4.284e-07
-0.746	-4.269e-07
-0.747	-4.294e-07
-0.748	-4.307e-07
-0.749	-4.34e-07
-0.75	-4.323e-07
-0.751	-4.328e-07
-0.752	-4.328e-07
-0.753	-4.347e-07
-0.754	-4.357e-07
-0.755	-4.375e-07
-0.756	-4.383e-07
-0.757	-4.392e-07
-0.758	-4.388e-07
-0.759	-4.4e-07
-0.76	-4.394e-07
-0.761	-4.41e-07
-0.762	-4.445e-07
-0.763	-4.434e-07
-0.764	-4.444e-07
-0.765	-4.465e-07
-0.766	-4.464e-07
-0.767	-4.497e-07
-0.768	-4.492e-07
-0.769	-4.506e-07
-0.77	-4.52e-07
-0.771	-4.531e-07
-0.772	-4.528e-07
-0.773	-4.555e-07
-0.774	-4.56e-07
-0.775	-4.577e-07
-0.776	-4.585e-07
-0.777	-4.574e-07
-0.778	-4.594e-07
-0.779	-4.619e-07
-0.78	-4.614e-07
-0.781	-4.648e-07
-0.782	-4.643e-07
-0.783	-4.654e-07
-0.784	-4.673e-07
-0.785	-4.687e-07
-0.786	-4.691e-07
-0.787	-4.701e-07
-0.788	-4.73e-07
-0.789	-4.716e-07
-0.79	-4.73e-07
-0.791	-4.75e-07
-0.792	-4.748e-07
-0.793	-4.783e-07
-0.794	-4.796e-07
-0.795	-4.8e-07
-0.796	-4.803e-07
-0.797	-4.838e-07
-0.798	-4.82e-07
-0.799	-4.85e-07
-0.8	-4.861e-07
-0.801	-4.887e-07
-0.802	-4.871e-07
-0.803	-4.887e-07
-0.804	-4.907e-07
-0.805	-4.914e-07
-0.806	-4.933e-07
-0.807	-4.96e-07
-0.808	-4.958e-07
-0.809	-4.979e-07
-0.81	-4.975e-07
-0.811	-5.002e-07
-0.812	-5.022e-07
-0.813	-5.046e-07
-0.814	-5.038e-07
-0.815	-5.049e-07
-0.816	-5.058e-07
-0.817	-5.087e-07
-0.818	-5.109e-07
-0.819	-5.137e-07
-0.82	-5.143e-07
-0.821	-5.14e-07
-0.822	-5.16e-07
-0.823	-5.182e-07
-0.824	-5.194e-07
-0.825	-5.21e-07
-0.826	-5.229e-07
-0.827	-5.236e-07
-0.828	-5.234e-07
-0.829	-5.284e-07
-0.83	-5.289e-07
-0.831	-5.313e-07
-0.832	-5.309e-07
-0.833	-5.344e-07
-0.834	-5.338e-07
-0.835	-5.371e-07
-0.836	-5.376e-07
-0.837	-5.402e-07
-0.838	-5.426e-07
-0.839	-5.457e-07
-0.84	-5.447e-07
-0.841	-5.468e-07
-0.842	-5.49e-07
-0.843	-5.523e-07
-0.844	-5.52e-07
-0.845	-5.553e-07
-0.846	-5.573e-07
-0.847	-5.582e-07
-0.848	-5.601e-07
-0.849	-5.617e-07
-0.85	-5.639e-07
-0.851	-5.667e-07
-0.852	-5.667e-07
-0.853	-5.704e-07
-0.854	-5.697e-07
-0.855	-5.73e-07
-0.856	-5.748e-07
-0.857	-5.774e-07
-0.858	-5.798e-07
-0.859	-5.819e-07
-0.86	-5.84e-07
-0.861	-5.856e-07
-0.862	-5.871e-07
-0.863	-5.909e-07
-0.864	-5.907e-07
-0.865	-5.95e-07
-0.866	-5.966e-07
-0.867	-5.987e-07
-0.868	-6.006e-07
-0.869	-6.033e-07
-0.87	-6.052e-07
-0.871	-6.089e-07
-0.872	-6.096e-07
-0.873	-6.121e-07
-0.874	-6.139e-07
-0.875	-6.18e-07
-0.876	-6.198e-07
-0.877	-6.24e-07
-0.878	-6.235e-07
-0.879	-6.28e-07
-0.88	-6.285e-07
-0.881	-6.336e-07
-0.882	-6.353e-07
-0.883	-6.394e-07
-0.884	-6.431e-07
-0.885	-6.423e-07
-0.886	-6.465e-07
-0.887	-6.479e-07
-0.888	-6.514e-07
-0.889	-6.541e-07
-0.89	-6.591e-07
-0.891	-6.603e-07
-0.892	-6.614e-07
-0.893	-6.661e-07
-0.894	-6.664e-07
-0.895	-6.71e-07
-0.896	-6.751e-07
-0.897	-6.761e-07
-0.898	-6.79e-07
-0.899	-6.831e-07
-0.9	-6.859e-07
-0.901	-6.908e-07
-0.902	-6.931e-07
-0.903	-6.969e-07
-0.904	-6.986e-07
-0.905	-7.03e-07
-0.906	-7.06e-07
-0.907	-7.089e-07
-0.908	-7.134e-07
-0.909	-7.159e-07
-0.91	-7.2e-07
-0.911	-7.236e-07
-0.912	-7.267e-07
-0.913	-7.303e-07
-0.914	-7.332e-07
-0.915	-7.373e-07
-0.916	-7.413e-07
-0.917	-7.455e-07
-0.918	-7.492e-07
-0.919	-7.546e-07
-0.92	-7.563e-07
-0.921	-7.617e-07
-0.922	-7.645e-07
-0.923	-7.686e-07
-0.924	-7.727e-07
-0.925	-7.773e-07
-0.926	-7.827e-07
-0.927	-7.857e-07
-0.928	-7.897e-07
-0.929	-7.947e-07
-0.93	-7.976e-07
-0.931	-8.034e-07
-0.932	-8.082e-07
-0.933	-8.13e-07
-0.934	-8.173e-07
-0.935	-8.236e-07
-0.936	-8.249e-07
-0.937	-8.317e-07
-0.938	-8.374e-07
-0.939	-8.411e-07
-0.94	-8.453e-07
-0.941	-8.508e-07
-0.942	-8.56e-07
-0.943	-8.603e-07
-0.944	-8.639e-07
-0.945	-8.705e-07
-0.946	-8.755e-07
-0.947	-8.813e-07
-0.948	-8.859e-07
-0.949	-8.917e-07
-0.95	-8.965e-07
-0.951	-9.036e-07
-0.952	-9.081e-07
-0.953	-9.149e-07
-0.954	-9.176e-07
-0.955	-9.263e-07
-0.956	-9.311e-07
-0.957	-9.362e-07
-0.958	-9.424e-07
-0.959	-9.486e-07
-0.96	-9.536e-07
-0.961	-9.589e-07
-0.962	-9.655e-07
-0.963	-9.718e-07
-0.964	-9.769e-07
-0.965	-9.829e-07
-0.966	-9.883e-07
-0.967	-9.967e-07
-0.968	-1.002e-06
-0.969	-1.009e-06
-0.97	-1.014e-06
-0.971	-1.022e-06
-0.972	-1.029e-06
-0.973	-1.037e-06
-0.974	-1.042e-06
-0.975	-1.051e-06
-0.976	-1.055e-06
-0.977	-1.064e-06
-0.978	-1.072e-06
-0.979	-1.079e-06
-0.98	-1.083e-06
-0.981	-1.092e-06
-0.982	-1.098e-06
-0.983	-1.107e-06
-0.984	-1.113e-06
-0.985	-1.122e-06
-0.986	-1.131e-06
-0.987	-1.136e-06
-0.988	-1.145e-06
-0.989	-1.152e-06
-0.99	-1.161e-06
-0.991	-1.17e-06
-0.992	-1.178e-06
-0.993	-1.186e-06
-0.994	-1.192e-06
-0.995	-1.202e-06
-0.996	-1.211e-06
-0.997	-1.217e-06
-0.998	-1.229e-06
-0.999	-1.237e-06
-1	-1.245e-06
-1.001	-1.253e-06
-1.002	-1.262e-06
-1.003	-1.27e-06
-1.004	-1.282e-06
-1.005	-1.29e-06
-1.006	-1.298e-06
-1.007	-1.308e-06
-1.008	-1.316e-06
-1.009	-1.326e-06
-1.01	-1.336e-06
-1.011	-1.346e-06
-1.012	-1.355e-06
-1.013	-1.365e-06
-1.014	-1.376e-06
-1.015	-1.385e-06
-1.016	-1.394e-06
-1.017	-1.405e-06
-1.018	-1.414e-06
-1.019	-1.427e-06
-1.02	-1.435e-06
-1.021	-1.447e-06
-1.022	-1.457e-06
-1.023	-1.469e-06
-1.024	-1.48e-06
-1.025	-1.491e-06
-1.026	-1.503e-06
-1.027	-1.512e-06
-1.028	-1.523e-06
-1.029	-1.535e-06
-1.03	-1.544e-06
-1.031	-1.556e-06
-1.032	-1.566e-06
-1.033	-1.579e-06
-1.034	-1.589e-06
-1.035	-1.599e-06
-1.036	-1.612e-06
-1.037	-1.624e-06
-1.038	-1.635e-06
-1.039	-1.648e-06
-1.04	-1.662e-06
-1.041	-1.674e-06
-1.042	-1.685e-06
-1.043	-1.699e-06
-1.044	-1.71e-06
-1.045	-1.722e-06
-1.046	-1.735e-06
-1.047	-1.749e-06
-1.048	-1.762e-06
-1.049	-1.776e-06
-1.05	-1.788e-06
-1.051	-1.8e-06
-1.052	-1.815e-06
-1.053	-1.829e-06
-1.054	-1.843e-06
-1.055	-1.855e-06
-1.056	-1.869e-06
-1.057	-1.884e-06
-1.058	-1.895e-06
-1.059	-1.912e-06
-1.06	-1.926e-06
-1.061	-1.94e-06
-1.062	-1.955e-06
-1.063	-1.97e-06
-1.064	-1.985e-06
-1.065	-2e-06
-1.066	-2.014e-06
-1.067	-2.031e-06
-1.068	-2.047e-06
-1.069	-2.061e-06
-1.07	-2.075e-06
-1.071	-2.092e-06
-1.072	-2.107e-06
-1.073	-2.123e-06
-1.074	-2.138e-06
-1.075	-2.153e-06
-1.076	-2.17e-06
-1.077	-2.189e-06
-1.078	-2.206e-06
-1.079	-2.221e-06
-1.08	-2.239e-06
-1.081	-2.258e-06
-1.082	-2.276e-06
-1.083	-2.293e-06
-1.084	-2.308e-06
-1.085	-2.326e-06
-1.086	-2.343e-06
-1.087	-2.36e-06
-1.088	-2.38e-06
-1.089	-2.4e-06
-1.09	-2.417e-06
-1.091	-2.439e-06
-1.092	-2.456e-06
-1.093	-2.476e-06
-1.094	-2.497e-06
-1.095	-2.519e-06
-1.096	-2.539e-06
-1.097	-2.559e-06
-1.098	-2.579e-06
-1.099	-2.597e-06
-1.1	-2.619e-06
-1.101	-2.64e-06
-1.102	-2.66e-06
-1.103	-2.682e-06
-1.104	-2.703e-06
-1.105	-2.727e-06
-1.106	-2.749e-06
-1.107	-2.77e-06
-1.108	-2.792e-06
-1.109	-2.815e-06
-1.11	-2.839e-06
-1.111	-2.862e-06
-1.112	-2.883e-06
-1.113	-2.906e-06
-1.114	-2.93e-06
-1.115	-2.954e-06
-1.116	-2.979e-06
-1.117	-3.002e-06
-1.118	-3.026e-06
-1.119	-3.053e-06
-1.12	-3.077e-06
-1.121	-3.101e-06
-1.122	-3.127e-06
-1.123	-3.153e-06
-1.124	-3.177e-06
-1.125	-3.203e-06
-1.126	-3.231e-06
-1.127	-3.26e-06
-1.128	-3.285e-06
-1.129	-3.312e-06
-1.13	-3.34e-06
-1.131	-3.368e-06
-1.132	-3.394e-06
-1.133	-3.421e-06
-1.134	-3.452e-06
-1.135	-3.48e-06
-1.136	-3.507e-06
-1.137	-3.536e-06
-1.138	-3.564e-06
-1.139	-3.595e-06
-1.14	-3.625e-06
-1.141	-3.655e-06
-1.142	-3.685e-06
-1.143	-3.717e-06
-1.144	-3.747e-06
-1.145	-3.778e-06
-1.146	-3.807e-06
-1.147	-3.84e-06
-1.148	-3.872e-06
-1.149	-3.904e-06
-1.15	-3.941e-06
-1.151	-3.971e-06
-1.152	-4.006e-06
-1.153	-4.039e-06
-1.154	-4.07e-06
-1.155	-4.104e-06
-1.156	-4.139e-06
-1.157	-4.175e-06
-1.158	-4.21e-06
-1.159	-4.246e-06
-1.16	-4.279e-06
-1.161	-4.316e-06
-1.162	-4.35e-06
-1.163	-4.387e-06
-1.164	-4.425e-06
-1.165	-4.463e-06
-1.166	-4.5e-06
-1.167	-4.537e-06
-1.168	-4.575e-06
-1.169	-4.613e-06
-1.17	-4.651e-06
-1.171	-4.689e-06
-1.172	-4.726e-06
-1.173	-4.766e-06
-1.174	-4.802e-06
-1.175	-4.84e-06
-1.176	-4.879e-06
-1.177	-4.919e-06
-1.178	-4.959e-06
-1.179	-5.001e-06
-1.18	-5.04e-06
-1.181	-5.079e-06
-1.182	-5.12e-06
-1.183	-5.16e-06
-1.184	-5.204e-06
-1.185	-5.244e-06
-1.186	-5.284e-06
-1.187	-5.328e-06
-1.188	-5.37e-06
-1.189	-5.411e-06
-1.19	-5.455e-06
-1.191	-5.497e-06
-1.192	-5.539e-06
-1.193	-5.583e-06
-1.194	-5.626e-06
-1.195	-5.67e-06
-1.196	-5.713e-06
-1.197	-5.755e-06
-1.198	-5.801e-06
-1.199	-5.847e-06
-1.2	-5.89e-06
-1.201	-5.935e-06
-1.202	-5.977e-06
-1.203	-6.021e-06
-1.204	-6.068e-06
-1.205	-6.112e-06
-1.206	-6.154e-06
-1.207	-6.201e-06
-1.208	-6.246e-06
-1.209	-6.291e-06
-1.21	-6.338e-06
-1.211	-6.387e-06
-1.212	-6.437e-06
-1.213	-6.48e-06
-1.214	-6.531e-06
-1.215	-6.578e-06
-1.216	-6.627e-06
-1.217	-6.676e-06
-1.218	-6.723e-06
-1.219	-6.77e-06
-1.22	-6.822e-06
-1.221	-6.871e-06
-1.222	-6.923e-06
-1.223	-6.972e-06
-1.224	-7.022e-06
-1.225	-7.073e-06
-1.226	-7.126e-06
-1.227	-7.178e-06
-1.228	-7.228e-06
-1.229	-7.283e-06
-1.23	-7.335e-06
-1.231	-7.388e-06
-1.232	-7.443e-06
-1.233	-7.5e-06
-1.234	-7.553e-06
-1.235	-7.608e-06
-1.236	-7.663e-06
-1.237	-7.72e-06
-1.238	-7.777e-06
-1.239	-7.833e-06
-1.24	-7.892e-06
-1.241	-7.95e-06
-1.242	-8.008e-06
-1.243	-8.07e-06
-1.244	-8.131e-06
-1.245	-8.193e-06
-1.246	-8.256e-06
-1.247	-8.316e-06
-1.248	-8.382e-06
-1.249	-8.444e-06
-1.25	-8.506e-06
-1.251	-8.571e-06
-1.252	-8.632e-06
-1.253	-8.695e-06
-1.254	-8.76e-06
-1.255	-8.826e-06
-1.256	-8.892e-06
-1.257	-8.955e-06
-1.258	-9.022e-06
-1.259	-9.087e-06
-1.26	-9.155e-06
-1.261	-9.223e-06
-1.262	-9.289e-06
-1.263	-9.356e-06
-1.264	-9.427e-06
-1.265	-9.494e-06
-1.266	-9.561e-06
-1.267	-9.632e-06
-1.268	-9.701e-06
-1.269	-9.767e-06
-1.27	-9.837e-06
-1.271	-9.904e-06
-1.272	-9.972e-06
-1.273	-1.004e-05
-1.274	-1.011e-05
-1.275	-1.018e-05
-1.276	-1.024e-05
-1.277	-1.031e-05
-1.278	-1.038e-05
-1.279	-1.045e-05
-1.28	-1.053e-05
-1.281	-1.059e-05
-1.282	-1.067e-05
-1.283	-1.074e-05
-1.284	-1.082e-05
-1.285	-1.089e-05
-1.286	-1.096e-05
-1.287	-1.104e-05
-1.288	-1.112e-05
-1.289	-1.12e-05
-1.29	-1.128e-05
-1.291	-1.136e-05
-1.292	-1.145e-05
-1.293	-1.154e-05
-1.294	-1.163e-05
-1.295	-1.172e-05
-1.296	-1.181e-05
-1.297	-1.19e-05
-1.298	-1.199e-05
-1.299	-1.209e-05
-1.3	-1.219e-05
-1.301	-1.229e-05
-1.302	-1.239e-05
-1.303	-1.25e-05
-1.304	-1.26e-05
-1.305	-1.271e-05
-1.306	-1.282e-05
-1.307	-1.293e-05
-1.308	-1.304e-05
-1.309	-1.315e-05
-1.31	-1.327e-05
-1.311	-1.338e-05
-1.312	-1.35e-05
-1.313	-1.362e-05
-1.314	-1.374e-05
-1.315	-1.386e-05
-1.316	-1.398e-05
-1.317	-1.41e-05
-1.318	-1.423e-05
-1.319	-1.436e-05
-1.32	-1.448e-05
-1.321	-1.461e-05
-1.322	-1.475e-05
-1.323	-1.488e-05
-1.324	-1.501e-05
-1.325	-1.514e-05
-1.326	-1.528e-05
-1.327	-1.541e-05
-1.328	-1.555e-05
-1.329	-1.569e-05
-1.33	-1.583e-05
-1.331	-1.598e-05
-1.332	-1.612e-05
-1.333	-1.627e-05
-1.334	-1.641e-05
-1.335	-1.656e-05
-1.336	-1.671e-05
-1.337	-1.685e-05
-1.338	-1.7e-05
-1.339	-1.715e-05
-1.34	-1.73e-05
-1.341	-1.746e-05
-1.342	-1.761e-05
-1.343	-1.776e-05
-1.344	-1.791e-05
-1.345	-1.806e-05
-1.346	-1.822e-05
-1.347	-1.837e-05
-1.348	-1.853e-05
-1.349	-1.869e-05
-1.35	-1.885e-05
-1.351	-1.9e-05
-1.352	-1.916e-05
-1.353	-1.931e-05
-1.354	-1.947e-05
-1.355	-1.963e-05
-1.356	-1.978e-05
-1.357	-1.994e-05
-1.358	-2.01e-05
-1.359	-2.026e-05
-1.36	-2.041e-05
-1.361	-2.056e-05
-1.362	-2.071e-05
-1.363	-2.086e-05
-1.364	-2.101e-05
-1.365	-2.116e-05
-1.366	-2.13e-05
-1.367	-2.143e-05
-1.368	-2.157e-05
-1.369	-2.169e-05
-1.37	-2.181e-05
-1.371	-2.193e-05
-1.372	-2.203e-05
-1.373	-2.213e-05
-1.374	-2.223e-05
-1.375	-2.232e-05
-1.376	-2.24e-05
-1.377	-2.247e-05
-1.378	-2.254e-05
-1.379	-2.26e-05
-1.38	-2.265e-05
-1.381	-2.27e-05
-1.382	-2.275e-05
-1.383	-2.28e-05
-1.384	-2.285e-05
-1.385	-2.29e-05
-1.386	-2.295e-05
-1.387	-2.301e-05
-1.388	-2.307e-05
-1.389	-2.314e-05
-1.39	-2.322e-05
-1.391	-2.331e-05
-1.392	-2.34e-05
-1.393	-2.351e-05
-1.394	-2.362e-05
-1.395	-2.374e-05
-1.396	-2.387e-05
-1.397	-2.401e-05
-1.398	-2.416e-05
-1.399	-2.431e-05
-1.4	-2.446e-05
-1.401	-2.462e-05
-1.402	-2.479e-05
-1.403	-2.497e-05
-1.404	-2.515e-05
-1.405	-2.533e-05
-1.406	-2.552e-05
-1.407	-2.571e-05
-1.408	-2.59e-05
-1.409	-2.611e-05
-1.41	-2.631e-05
-1.411	-2.652e-05
-1.412	-2.674e-05
-1.413	-2.695e-05
-1.414	-2.717e-05
-1.415	-2.739e-05
-1.416	-2.762e-05
-1.417	-2.784e-05
-1.418	-2.807e-05
-1.419	-2.831e-05
-1.42	-2.854e-05
-1.421	-2.878e-05
-1.422	-2.903e-05
-1.423	-2.928e-05
-1.424	-2.953e-05
-1.425	-2.977e-05
-1.426	-3.003e-05
-1.427	-3.028e-05
-1.428	-3.055e-05
-1.429	-3.081e-05
-1.43	-3.108e-05
-1.431	-3.134e-05
-1.432	-3.162e-05
-1.433	-3.189e-05
-1.434	-3.217e-05
-1.435	-3.245e-05
-1.436	-3.273e-05
-1.437	-3.301e-05
-1.438	-3.33e-05
-1.439	-3.358e-05
-1.44	-3.387e-05
-1.441	-3.416e-05
-1.442	-3.446e-05
-1.443	-3.475e-05
-1.444	-3.505e-05
-1.445	-3.535e-05
-1.446	-3.565e-05
-1.447	-3.596e-05
-1.448	-3.627e-05
-1.449	-3.658e-05
-1.45	-3.689e-05
-1.451	-3.72e-05
-1.452	-3.752e-05
-1.453	-3.783e-05
-1.454	-3.815e-05
-1.455	-3.848e-05
-1.456	-3.88e-05
-1.457	-3.913e-05
-1.458	-3.946e-05
-1.459	-3.979e-05
-1.46	-4.013e-05
-1.461	-4.047e-05
-1.462	-4.08e-05
-1.463	-4.114e-05
-1.464	-4.148e-05
-1.465	-4.182e-05
-1.466	-4.217e-05
-1.467	-4.251e-05
-1.468	-4.287e-05
-1.469	-4.322e-05
-1.47	-4.356e-05
-1.471	-4.391e-05
-1.472	-4.427e-05
-1.473	-4.463e-05
-1.474	-4.499e-05
-1.475	-4.536e-05
-1.476	-4.572e-05
-1.477	-4.608e-05
-1.478	-4.645e-05
-1.479	-4.682e-05
-1.48	-4.719e-05
-1.481	-4.757e-05
-1.482	-4.795e-05
-1.483	-4.833e-05
-1.484	-4.871e-05
-1.485	-4.909e-05
-1.486	-4.948e-05
-1.487	-4.986e-05
-1.488	-5.025e-05
-1.489	-5.064e-05
-1.49	-5.103e-05
-1.491	-5.142e-05
-1.492	-5.182e-05
-1.493	-5.221e-05
-1.494	-5.261e-05
-1.495	-5.301e-05
-1.496	-5.341e-05
-1.497	-5.381e-05
-1.498	-5.422e-05
-1.499	-5.462e-05
-1.5	-5.503e-05
-1.501	-5.545e-05
-1.502	-5.587e-05
-1.503	-5.627e-05
-1.504	-5.67e-05
-1.505	-5.711e-05
-1.506	-5.753e-05
-1.507	-5.794e-05
-1.508	-5.837e-05
-1.509	-5.879e-05
-1.51	-5.921e-05
-1.511	-5.964e-05
-1.512	-6.006e-05
-1.513	-6.049e-05
-1.514	-6.093e-05
-1.515	-6.135e-05
-1.516	-6.179e-05
-1.517	-6.222e-05
-1.518	-6.267e-05
-1.519	-6.31e-05
-1.52	-6.356e-05
-1.521	-6.4e-05
-1.522	-6.444e-05
-1.523	-6.488e-05
-1.524	-6.533e-05
-1.525	-6.578e-05
-1.526	-6.623e-05
-1.527	-6.668e-05
-1.528	-6.714e-05
-1.529	-6.759e-05
-1.53	-6.805e-05
-1.531	-6.85e-05
-1.532	-6.897e-05
-1.533	-6.942e-05
-1.534	-6.988e-05
-1.535	-7.034e-05
-1.536	-7.081e-05
-1.537	-7.129e-05
-1.538	-7.176e-05
-1.539	-7.223e-05
-1.54	-7.27e-05
-1.541	-7.317e-05
-1.542	-7.364e-05
-1.543	-7.412e-05
-1.544	-7.46e-05
-1.545	-7.506e-05
-1.546	-7.554e-05
-1.547	-7.602e-05
-1.548	-7.65e-05
-1.549	-7.698e-05
-1.55	-7.747e-05
-1.551	-7.795e-05
-1.552	-7.844e-05
-1.553	-7.893e-05
-1.554	-7.943e-05
-1.555	-7.991e-05
-1.556	-8.041e-05
-1.557	-8.09e-05
-1.558	-8.139e-05
-1.559	-8.189e-05
-1.56	-8.238e-05
-1.561	-8.288e-05
-1.562	-8.338e-05
-1.563	-8.388e-05
-1.564	-8.438e-05
-1.565	-8.488e-05
-1.566	-8.539e-05
-1.567	-8.589e-05
-1.568	-8.64e-05
-1.569	-8.691e-05
-1.57	-8.743e-05
-1.571	-8.794e-05
-1.572	-8.845e-05
-1.573	-8.895e-05
-1.574	-8.947e-05
-1.575	-8.999e-05
-1.576	-9.05e-05
-1.577	-9.101e-05
-1.578	-9.153e-05
-1.579	-9.205e-05
-1.58	-9.257e-05
-1.581	-9.308e-05
-1.582	-9.361e-05
-1.583	-9.413e-05
-1.584	-9.466e-05
-1.585	-9.519e-05
-1.586	-9.572e-05
-1.587	-9.625e-05
-1.588	-9.678e-05
-1.589	-9.731e-05
-1.59	-9.784e-05
-1.591	-9.837e-05
-1.592	-9.891e-05
-1.593	-9.944e-05
-1.594	-9.998e-05
-1.595	-0.0001005
-1.596	-0.000101
-1.597	-0.0001016
-1.598	-0.0001021
-1.599	-0.0001027
-1.6	-0.0001032
-1.601	-0.0001038
-1.602	-0.0001043
-1.603	-0.0001048
-1.604	-0.0001054
-1.605	-0.0001059
-1.606	-0.0001065
-1.607	-0.000107
-1.608	-0.0001076
-1.609	-0.0001081
-1.61	-0.0001087
-1.611	-0.0001092
-1.612	-0.0001098
-1.613	-0.0001103
-1.614	-0.0001109
-1.615	-0.0001114
-1.616	-0.000112
-1.617	-0.0001126
-1.618	-0.0001131
-1.619	-0.0001137
-1.62	-0.0001142
-1.621	-0.0001148
-1.622	-0.0001154
-1.623	-0.0001159
-1.624	-0.0001165
-1.625	-0.000117
-1.626	-0.0001176
-1.627	-0.0001182
-1.628	-0.0001188
-1.629	-0.0001193
-1.63	-0.0001199
-1.631	-0.0001204
-1.632	-0.000121
-1.633	-0.0001216
-1.634	-0.0001222
-1.635	-0.0001227
-1.636	-0.0001233
-1.637	-0.0001239
-1.638	-0.0001244
-1.639	-0.000125
-1.64	-0.0001256
-1.641	-0.0001262
-1.642	-0.0001268
-1.643	-0.0001273
-1.644	-0.0001279
-1.645	-0.0001285
-1.646	-0.0001291
-1.647	-0.0001297
-1.648	-0.0001302
-1.649	-0.0001308
-1.65	-0.0001314
-1.651	-0.000132
-1.652	-0.0001326
-1.653	-0.0001332
-1.654	-0.0001338
-1.655	-0.0001343
-1.656	-0.0001349
-1.657	-0.0001355
-1.658	-0.0001361
-1.659	-0.0001367
-1.66	-0.0001373
-1.661	-0.0001379
-1.662	-0.0001385
-1.663	-0.000139
-1.664	-0.0001396
-1.665	-0.0001402
-1.666	-0.0001408
-1.667	-0.0001414
-1.668	-0.000142
-1.669	-0.0001426
-1.67	-0.0001432
-1.671	-0.0001438
-1.672	-0.0001444
-1.673	-0.000145
-1.674	-0.0001456
-1.675	-0.0001462
-1.676	-0.0001468
-1.677	-0.0001474
-1.678	-0.000148
-1.679	-0.0001486
-1.68	-0.0001492
-1.681	-0.0001498
-1.682	-0.0001504
-1.683	-0.000151
-1.684	-0.0001516
-1.685	-0.0001522
-1.686	-0.0001528
-1.687	-0.0001534
-1.688	-0.000154
-1.689	-0.0001546
-1.69	-0.0001553
-1.691	-0.0001559
-1.692	-0.0001565
-1.693	-0.0001571
-1.694	-0.0001577
-1.695	-0.0001583
-1.696	-0.0001589
-1.697	-0.0001595
-1.698	-0.0001601
-1.699	-0.0001607
-1.7	-0.0001614
-1.701	-0.000162
-1.702	-0.0001626
-1.703	-0.0001632
-1.704	-0.0001638
-1.705	-0.0001644
-1.706	-0.000165
-1.707	-0.0001656
-1.708	-0.0001663
-1.709	-0.0001669
-1.71	-0.0001675
-1.711	-0.0001681
-1.712	-0.0001687
-1.713	-0.0001693
-1.714	-0.00017
-1.715	-0.0001706
-1.716	-0.0001712
-1.717	-0.0001718
-1.718	-0.0001724
-1.719	-0.000173
-1.72	-0.0001737
-1.721	-0.0001743
-1.722	-0.0001749
-1.723	-0.0001755
-1.724	-0.0001762
-1.725	-0.0001768
-1.726	-0.0001774
-1.727	-0.000178
-1.728	-0.0001786
-1.729	-0.0001793
-1.73	-0.0001799
-1.731	-0.0001805
-1.732	-0.0001811
-1.733	-0.0001818
-1.734	-0.0001824
-1.735	-0.000183
-1.736	-0.0001836
-1.737	-0.0001843
-1.738	-0.0001849
-1.739	-0.0001855
-1.74	-0.0001861
-1.741	-0.0001868
-1.742	-0.0001874
-1.743	-0.000188
-1.744	-0.0001887
-1.745	-0.0001893
-1.746	-0.0001899
-1.747	-0.0001905
-1.748	-0.0001912
-1.749	-0.0001918
-1.75	-0.0001924
-1.751	-0.0001931
-1.752	-0.0001937
-1.753	-0.0001943
-1.754	-0.000195
-1.755	-0.0001956
-1.756	-0.0001962
-1.757	-0.0001968
-1.758	-0.0001975
-1.759	-0.0001981
-1.76	-0.0001987
-1.761	-0.0001994
-1.762	-0.0002
-1.763	-0.0002006
-1.764	-0.0002013
-1.765	-0.0002019
-1.766	-0.0002025
-1.767	-0.0002031
-1.768	-0.0002038
-1.769	-0.0002044
-1.77	-0.0002051
-1.771	-0.0002057
-1.772	-0.0002063
-1.773	-0.000207
-1.774	-0.0002076
-1.775	-0.0002082
-1.776	-0.0002089
-1.777	-0.0002095
-1.778	-0.0002101
-1.779	-0.0002108
-1.78	-0.0002114
-1.781	-0.000212
-1.782	-0.0002127
-1.783	-0.0002133
-1.784	-0.0002139
-1.785	-0.0002146
-1.786	-0.0002152
-1.787	-0.0002158
-1.788	-0.0002165
-1.789	-0.0002171
-1.79	-0.0002177
-1.791	-0.0002184
-1.792	-0.000219
-1.793	-0.0002196
-1.794	-0.0002203
-1.795	-0.0002209
-1.796	-0.0002216
-1.797	-0.0002222
-1.798	-0.0002228
-1.799	-0.0002235
-1.8	-0.0002241
-1.801	-0.0002247
-1.802	-0.0002254
-1.803	-0.000226
-1.804	-0.0002266
-1.805	-0.0002273
-1.806	-0.0002279
-1.807	-0.0002286
-1.808	-0.0002292
-1.809	-0.0002298
-1.81	-0.0002305
-1.811	-0.0002311
-1.812	-0.0002317
-1.813	-0.0002324
-1.814	-0.000233
-1.815	-0.0002336
-1.816	-0.0002343
-1.817	-0.0002349
-1.818	-0.0002355
-1.819	-0.0002362
-1.82	-0.0002368
-1.821	-0.0002375
-1.822	-0.0002381
-1.823	-0.0002387
-1.824	-0.0002394
-1.825	-0.00024
-1.826	-0.0002406
-1.827	-0.0002413
-1.828	-0.0002419
-1.829	-0.0002425
-1.83	-0.0002432
-1.831	-0.0002438
-1.832	-0.0002445
-1.833	-0.0002451
-1.834	-0.0002457
-1.835	-0.0002464
-1.836	-0.000247
-1.837	-0.0002476
-1.838	-0.0002482
-1.839	-0.0002489
-1.84	-0.0002495
-1.841	-0.0002501
-1.842	-0.0002508
-1.843	-0.0002514
-1.844	-0.0002521
-1.845	-0.0002527
-1.846	-0.0002533
-1.847	-0.000254
-1.848	-0.0002546
-1.849	-0.0002552
-1.85	-0.0002559
-1.851	-0.0002565
-1.852	-0.0002571
-1.853	-0.0002577
-1.854	-0.0002584
-1.855	-0.000259
-1.856	-0.0002596
-1.857	-0.0002603
-1.858	-0.0002609
-1.859	-0.0002615
-1.86	-0.0002622
-1.861	-0.0002628
-1.862	-0.0002634
-1.863	-0.000264
-1.864	-0.0002647
-1.865	-0.0002653
-1.866	-0.0002659
-1.867	-0.0002666
-1.868	-0.0002672
-1.869	-0.0002678
-1.87	-0.0002685
-1.871	-0.0002691
-1.872	-0.0002697
-1.873	-0.0002703
-1.874	-0.000271
-1.875	-0.0002716
-1.876	-0.0002722
-1.877	-0.0002728
-1.878	-0.0002735
-1.879	-0.0002741
-1.88	-0.0002747
-1.881	-0.0002753
-1.882	-0.000276
-1.883	-0.0002766
-1.884	-0.0002772
-1.885	-0.0002778
-1.886	-0.0002785
-1.887	-0.0002791
-1.888	-0.0002797
-1.889	-0.0002803
-1.89	-0.0002809
-1.891	-0.0002816
-1.892	-0.0002822
-1.893	-0.0002828
-1.894	-0.0002834
-1.895	-0.000284
-1.896	-0.0002847
-1.897	-0.0002853
-1.898	-0.0002859
-1.899	-0.0002865
-1.9	-0.0002871
-1.901	-0.0002877
-1.902	-0.0002884
-1.903	-0.000289
-1.904	-0.0002896
-1.905	-0.0002902
-1.906	-0.0002908
-1.907	-0.0002914
-1.908	-0.0002921
-1.909	-0.0002927
-1.91	-0.0002933
-1.911	-0.0002939
-1.912	-0.0002945
-1.913	-0.0002951
-1.914	-0.0002957
-1.915	-0.0002963
-1.916	-0.0002969
-1.917	-0.0002975
-1.918	-0.0002981
-1.919	-0.0002987
-1.92	-0.0002994
-1.921	-0.0003
-1.922	-0.0003006
-1.923	-0.0003012
-1.924	-0.0003018
-1.925	-0.0003024
-1.926	-0.000303
-1.927	-0.0003036
-1.928	-0.0003042
-1.929	-0.0003048
-1.93	-0.0003054
-1.931	-0.000306
-1.932	-0.0003066
-1.933	-0.0003072
-1.934	-0.0003078
-1.935	-0.0003084
-1.936	-0.000309
-1.937	-0.0003096
-1.938	-0.0003102
-1.939	-0.0003108
-1.94	-0.0003114
-1.941	-0.0003119
-1.942	-0.0003125
-1.943	-0.0003131
-1.944	-0.0003137
-1.945	-0.0003143
-1.946	-0.0003149
-1.947	-0.0003155
-1.948	-0.0003161
-1.949	-0.0003167
-1.95	-0.0003173
-1.951	-0.0003178
-1.952	-0.0003184
-1.953	-0.000319
-1.954	-0.0003196
-1.955	-0.0003202
-1.956	-0.0003208
-1.957	-0.0003213
-1.958	-0.0003219
[truncated: 12,546 more rows]
