# Supplementary material for: Photocatalyzed cycloaromatization of vinylsilanes with arylsulfonylazides
Source: Nat Commun. 2021 Jun 3;12:3304. doi: 10.1038/s41467-021-23326-2 (PMC8175346; doi:10.1038/s41467-021-23326-2)
Supplement: Supplementary file 3 — Source Data [file 41467_2021_23326_MOESM3_ESM.zip › Source Data for NC-SI-III-2021-2-5/The CV data of PC1 for Fig. S4.xlsx]

## Sheet: Sheet1
Jan.	18	2021	20:51:43
Cyclic	Voltammetry
File:	pc-Data	Source:	Experiment
Instrument	Model:	CHI660E
Header:
Note:
Init	E	(V)	=	0
High	E	(V)	=	1.4
Low	E	(V)	=	-2
Init	P/N	=	N
Scan	Rate	(V/s)	=	0.1
Segment	=	6
Sample	Interval	(V)	=	0.001
Quiet	Time	(sec)	=	10
Sensitivity	(A/V)	=	1e-05
Segment	01:00:00
Ep	=	-1.751V
ip	=	-2.091e-6A
Ah	=	-1.367e-6C
Segment	02:00:00
Ep	=	-1.684V
ip	=	1.941e-6A
Ah	=	1.216e-6C
Ep	=	0.128V
ip	=	1.406e-6A
Ah	=	9.581e-7C
Ep	=	0.768V
ip	=	1.336e-7A
Ah	=	1.433e-7C
Ep	=	1.316V
ip	=	3.746e-6A
Ah	=	4.098e-6C
Segment	03:00:00
Ep	=	0.061V
ip	=	-1.380e-6A
Ah	=	-8.430e-7C
Ep	=	-1.748V
ip	=	-2.076e-6A
Ah	=	-1.279e-6C
Segment	04:00:00
Ep	=	-1.683V
ip	=	1.918e-6A
Ah	=	1.224e-6C
Ep	=	0.125V
ip	=	1.515e-6A
Ah	=	9.571e-7C
Ep	=	0.781V
ip	=	1.172e-7A
Ah	=	1.330e-7C
Ep	=	1.327V
ip	=	4.757e-6A
Ah	=	5.279e-6C
Segment	05:00:00
Ep	=	0.060V
ip	=	-1.511e-6A
Ah	=	-9.377e-7C
Ep	=	-1.748V
ip	=	-2.074e-6A
Ah	=	-1.264e-6C
Segment	06:00:00
Ep	=	-1.683V
ip	=	1.939e-6A
Ah	=	1.230e-6C
Ep	=	0.126V
ip	=	1.494e-6A
Ah	=	9.657e-7C
Ep	=	0.781V
ip	=	3.517e-7A
Ah	=	3.621e-7C
Ep	=	1.332V
ip	=	5.103e-6A
Ah	=	5.637e-6C
Potential/V	Current/A
Segment	01:00:00
0	-7.272e-09
-0.001	-4.008e-08
-0.002	-5.21e-08
-0.003	-6.038e-08
-0.004	-6.567e-08
-0.005	-7.08e-08
-0.006	-7.425e-08
-0.007	-7.882e-08
-0.008	-8.115e-08
-0.009	-8.502e-08
-0.01	-8.715e-08
-0.011	-9.001e-08
-0.012	-9.158e-08
-0.013	-9.455e-08
-0.014	-9.604e-08
-0.015	-9.812e-08
-0.016	-9.932e-08
-0.017	-1.016e-07
-0.018	-1.022e-07
-0.019	-1.048e-07
-0.02	-1.058e-07
-0.021	-1.073e-07
-0.022	-1.081e-07
-0.023	-1.1e-07
-0.024	-1.104e-07
-0.025	-1.124e-07
-0.026	-1.131e-07
-0.027	-1.146e-07
-0.028	-1.151e-07
-0.029	-1.168e-07
-0.03	-1.171e-07
-0.031	-1.187e-07
-0.032	-1.192e-07
-0.033	-1.208e-07
-0.034	-1.207e-07
-0.035	-1.225e-07
-0.036	-1.229e-07
-0.037	-1.239e-07
-0.038	-1.247e-07
-0.039	-1.263e-07
-0.04	-1.26e-07
-0.041	-1.277e-07
-0.042	-1.278e-07
-0.043	-1.292e-07
-0.044	-1.293e-07
-0.045	-1.31e-07
-0.046	-1.31e-07
-0.047	-1.323e-07
-0.048	-1.326e-07
-0.049	-1.339e-07
-0.05	-1.338e-07
-0.051	-1.357e-07
-0.052	-1.359e-07
-0.053	-1.37e-07
-0.054	-1.373e-07
-0.055	-1.387e-07
-0.056	-1.385e-07
-0.057	-1.404e-07
-0.058	-1.404e-07
-0.059	-1.417e-07
-0.06	-1.421e-07
-0.061	-1.434e-07
-0.062	-1.433e-07
-0.063	-1.45e-07
-0.064	-1.453e-07
-0.065	-1.468e-07
-0.066	-1.465e-07
-0.067	-1.483e-07
-0.068	-1.484e-07
-0.069	-1.496e-07
-0.07	-1.499e-07
-0.071	-1.516e-07
-0.072	-1.513e-07
-0.073	-1.531e-07
-0.074	-1.531e-07
-0.075	-1.545e-07
-0.076	-1.546e-07
-0.077	-1.563e-07
-0.078	-1.564e-07
-0.079	-1.577e-07
-0.08	-1.579e-07
-0.081	-1.594e-07
-0.082	-1.592e-07
-0.083	-1.61e-07
-0.084	-1.613e-07
-0.085	-1.624e-07
-0.086	-1.628e-07
-0.087	-1.644e-07
-0.088	-1.642e-07
-0.089	-1.66e-07
-0.09	-1.664e-07
-0.091	-1.678e-07
-0.092	-1.679e-07
-0.093	-1.692e-07
-0.094	-1.697e-07
-0.095	-1.71e-07
-0.096	-1.714e-07
-0.097	-1.729e-07
-0.098	-1.729e-07
-0.099	-1.747e-07
-0.1	-1.75e-07
-0.101	-1.761e-07
-0.102	-1.77e-07
-0.103	-1.788e-07
-0.104	-1.786e-07
-0.105	-1.802e-07
-0.106	-1.805e-07
-0.107	-1.818e-07
-0.108	-1.82e-07
-0.109	-1.838e-07
-0.11	-1.84e-07
-0.111	-1.854e-07
-0.112	-1.857e-07
-0.113	-1.873e-07
-0.114	-1.873e-07
-0.115	-1.892e-07
-0.116	-1.894e-07
-0.117	-1.905e-07
-0.118	-1.913e-07
-0.119	-1.929e-07
-0.12	-1.929e-07
-0.121	-1.948e-07
-0.122	-1.95e-07
-0.123	-1.963e-07
-0.124	-1.967e-07
-0.125	-1.984e-07
-0.126	-1.985e-07
-0.127	-1.999e-07
-0.128	-2.008e-07
-0.129	-2.025e-07
-0.13	-2.024e-07
-0.131	-2.041e-07
-0.132	-2.045e-07
-0.133	-2.056e-07
-0.134	-2.062e-07
-0.135	-2.08e-07
-0.136	-2.079e-07
-0.137	-2.099e-07
-0.138	-2.099e-07
-0.139	-2.113e-07
-0.14	-2.118e-07
-0.141	-2.134e-07
-0.142	-2.134e-07
-0.143	-2.151e-07
-0.144	-2.154e-07
-0.145	-2.172e-07
-0.146	-2.169e-07
-0.147	-2.188e-07
-0.148	-2.195e-07
-0.149	-2.204e-07
-0.15	-2.212e-07
-0.151	-2.227e-07
-0.152	-2.228e-07
-0.153	-2.25e-07
-0.154	-2.254e-07
-0.155	-2.267e-07
-0.156	-2.269e-07
-0.157	-2.285e-07
-0.158	-2.288e-07
-0.159	-2.303e-07
-0.16	-2.307e-07
-0.161	-2.326e-07
-0.162	-2.323e-07
-0.163	-2.34e-07
-0.164	-2.345e-07
-0.165	-2.358e-07
-0.166	-2.363e-07
-0.167	-2.381e-07
-0.168	-2.381e-07
-0.169	-2.4e-07
-0.17	-2.401e-07
-0.171	-2.416e-07
-0.172	-2.42e-07
-0.173	-2.438e-07
-0.174	-2.44e-07
-0.175	-2.457e-07
-0.176	-2.461e-07
-0.177	-2.478e-07
-0.178	-2.476e-07
-0.179	-2.498e-07
-0.18	-2.504e-07
-0.181	-2.516e-07
-0.182	-2.522e-07
-0.183	-2.538e-07
-0.184	-2.538e-07
-0.185	-2.555e-07
-0.186	-2.56e-07
-0.187	-2.575e-07
-0.188	-2.576e-07
-0.189	-2.592e-07
-0.19	-2.595e-07
-0.191	-2.609e-07
-0.192	-2.614e-07
-0.193	-2.632e-07
-0.194	-2.63e-07
-0.195	-2.649e-07
-0.196	-2.652e-07
-0.197	-2.666e-07
-0.198	-2.673e-07
-0.199	-2.688e-07
-0.2	-2.687e-07
-0.201	-2.707e-07
-0.202	-2.708e-07
-0.203	-2.723e-07
-0.204	-2.728e-07
-0.205	-2.75e-07
-0.206	-2.75e-07
-0.207	-2.762e-07
-0.208	-2.766e-07
-0.209	-2.785e-07
-0.21	-2.781e-07
-0.211	-2.802e-07
-0.212	-2.803e-07
-0.213	-2.816e-07
-0.214	-2.822e-07
-0.215	-2.838e-07
-0.216	-2.836e-07
-0.217	-2.857e-07
-0.218	-2.859e-07
-0.219	-2.873e-07
-0.22	-2.877e-07
-0.221	-2.893e-07
-0.222	-2.893e-07
-0.223	-2.909e-07
-0.224	-2.912e-07
-0.225	-2.93e-07
-0.226	-2.928e-07
-0.227	-2.947e-07
-0.228	-2.95e-07
-0.229	-2.96e-07
-0.23	-2.967e-07
-0.231	-2.985e-07
-0.232	-2.984e-07
-0.233	-3e-07
-0.234	-3.003e-07
-0.235	-3.018e-07
-0.236	-3.021e-07
-0.237	-3.037e-07
-0.238	-3.035e-07
-0.239	-3.051e-07
-0.24	-3.054e-07
-0.241	-3.07e-07
-0.242	-3.068e-07
-0.243	-3.088e-07
-0.244	-3.091e-07
-0.245	-3.103e-07
-0.246	-3.108e-07
-0.247	-3.123e-07
-0.248	-3.12e-07
-0.249	-3.14e-07
-0.25	-3.141e-07
-0.251	-3.155e-07
-0.252	-3.156e-07
-0.253	-3.173e-07
-0.254	-3.175e-07
-0.255	-3.187e-07
-0.256	-3.194e-07
-0.257	-3.212e-07
-0.258	-3.207e-07
-0.259	-3.222e-07
-0.26	-3.225e-07
-0.261	-3.239e-07
-0.262	-3.242e-07
-0.263	-3.26e-07
-0.264	-3.257e-07
-0.265	-3.274e-07
-0.266	-3.273e-07
-0.267	-3.289e-07
-0.268	-3.289e-07
-0.269	-3.307e-07
-0.27	-3.305e-07
-0.271	-3.321e-07
-0.272	-3.322e-07
-0.273	-3.338e-07
-0.274	-3.335e-07
-0.275	-3.354e-07
-0.276	-3.355e-07
-0.277	-3.366e-07
-0.278	-3.368e-07
-0.279	-3.385e-07
-0.28	-3.382e-07
-0.281	-3.401e-07
-0.282	-3.401e-07
-0.283	-3.417e-07
-0.284	-3.416e-07
-0.285	-3.431e-07
-0.286	-3.43e-07
-0.287	-3.443e-07
-0.288	-3.446e-07
-0.289	-3.462e-07
-0.29	-3.459e-07
-0.291	-3.474e-07
-0.292	-3.476e-07
-0.293	-3.487e-07
-0.294	-3.489e-07
-0.295	-3.505e-07
-0.296	-3.502e-07
-0.297	-3.519e-07
-0.298	-3.517e-07
-0.299	-3.53e-07
-0.3	-3.532e-07
-0.301	-3.547e-07
-0.302	-3.547e-07
-0.303	-3.559e-07
-0.304	-3.56e-07
-0.305	-3.576e-07
-0.306	-3.573e-07
-0.307	-3.594e-07
-0.308	-3.594e-07
-0.309	-3.602e-07
-0.31	-3.605e-07
-0.311	-3.621e-07
-0.312	-3.617e-07
-0.313	-3.634e-07
-0.314	-3.634e-07
-0.315	-3.645e-07
-0.316	-3.646e-07
-0.317	-3.661e-07
-0.318	-3.658e-07
-0.319	-3.672e-07
-0.32	-3.674e-07
-0.321	-3.69e-07
-0.322	-3.686e-07
-0.323	-3.701e-07
-0.324	-3.702e-07
-0.325	-3.711e-07
-0.326	-3.714e-07
-0.327	-3.731e-07
-0.328	-3.726e-07
-0.329	-3.741e-07
-0.33	-3.74e-07
-0.331	-3.754e-07
-0.332	-3.753e-07
-0.333	-3.768e-07
-0.334	-3.765e-07
-0.335	-3.778e-07
-0.336	-3.778e-07
-0.337	-3.794e-07
-0.338	-3.788e-07
-0.339	-3.805e-07
-0.34	-3.804e-07
-0.341	-3.814e-07
-0.342	-3.816e-07
-0.343	-3.829e-07
-0.344	-3.824e-07
-0.345	-3.842e-07
-0.346	-3.842e-07
-0.347	-3.854e-07
-0.348	-3.854e-07
-0.349	-3.866e-07
-0.35	-3.866e-07
-0.351	-3.878e-07
-0.352	-3.88e-07
-0.353	-3.894e-07
-0.354	-3.888e-07
-0.355	-3.905e-07
-0.356	-3.903e-07
-0.357	-3.914e-07
-0.358	-3.916e-07
-0.359	-3.933e-07
-0.36	-3.928e-07
-0.361	-3.942e-07
-0.362	-3.938e-07
-0.363	-3.951e-07
-0.364	-3.953e-07
-0.365	-3.969e-07
-0.366	-3.965e-07
-0.367	-3.975e-07
-0.368	-3.974e-07
-0.369	-3.99e-07
-0.37	-3.983e-07
-0.371	-4.002e-07
-0.372	-4.001e-07
-0.373	-4.009e-07
-0.374	-4.007e-07
-0.375	-4.024e-07
-0.376	-4.018e-07
-0.377	-4.035e-07
-0.378	-4.031e-07
-0.379	-4.044e-07
-0.38	-4.041e-07
-0.381	-4.055e-07
-0.382	-4.05e-07
-0.383	-4.062e-07
-0.384	-4.064e-07
-0.385	-4.078e-07
-0.386	-4.073e-07
-0.387	-4.088e-07
-0.388	-4.086e-07
-0.389	-4.095e-07
-0.39	-4.099e-07
-0.391	-4.113e-07
-0.392	-4.108e-07
-0.393	-4.123e-07
-0.394	-4.119e-07
-0.395	-4.132e-07
-0.396	-4.132e-07
-0.397	-4.147e-07
-0.398	-4.143e-07
-0.399	-4.157e-07
-0.4	-4.153e-07
-0.401	-4.167e-07
-0.402	-4.163e-07
-0.403	-4.179e-07
-0.404	-4.18e-07
-0.405	-4.189e-07
-0.406	-4.189e-07
-0.407	-4.2e-07
-0.408	-4.196e-07
-0.409	-4.214e-07
-0.41	-4.216e-07
-0.411	-4.223e-07
-0.412	-4.222e-07
-0.413	-4.235e-07
-0.414	-4.232e-07
-0.415	-4.242e-07
-0.416	-4.24e-07
-0.417	-4.256e-07
-0.418	-4.249e-07
-0.419	-4.265e-07
-0.42	-4.262e-07
-0.421	-4.27e-07
-0.422	-4.272e-07
-0.423	-4.287e-07
-0.424	-4.28e-07
-0.425	-4.294e-07
-0.426	-4.294e-07
-0.427	-4.305e-07
-0.428	-4.301e-07
-0.429	-4.318e-07
-0.43	-4.312e-07
-0.431	-4.323e-07
-0.432	-4.321e-07
-0.433	-4.339e-07
-0.434	-4.33e-07
-0.435	-4.345e-07
-0.436	-4.347e-07
-0.437	-4.353e-07
-0.438	-4.352e-07
-0.439	-4.366e-07
-0.44	-4.36e-07
-0.441	-4.376e-07
-0.442	-4.374e-07
-0.443	-4.386e-07
-0.444	-4.383e-07
-0.445	-4.394e-07
-0.446	-4.391e-07
-0.447	-4.404e-07
-0.448	-4.404e-07
-0.449	-4.418e-07
-0.45	-4.411e-07
-0.451	-4.426e-07
-0.452	-4.424e-07
-0.453	-4.432e-07
-0.454	-4.433e-07
-0.455	-4.446e-07
-0.456	-4.44e-07
-0.457	-4.457e-07
-0.458	-4.453e-07
-0.459	-4.464e-07
-0.46	-4.461e-07
-0.461	-4.48e-07
-0.462	-4.475e-07
-0.463	-4.485e-07
-0.464	-4.484e-07
-0.465	-4.497e-07
-0.466	-4.49e-07
-0.467	-4.506e-07
-0.468	-4.505e-07
-0.469	-4.514e-07
-0.47	-4.512e-07
-0.471	-4.523e-07
-0.472	-4.519e-07
-0.473	-4.534e-07
-0.474	-4.533e-07
-0.475	-4.543e-07
-0.476	-4.539e-07
-0.477	-4.551e-07
-0.478	-4.548e-07
-0.479	-4.559e-07
-0.48	-4.557e-07
-0.481	-4.571e-07
-0.482	-4.562e-07
-0.483	-4.579e-07
-0.484	-4.576e-07
-0.485	-4.585e-07
-0.486	-4.586e-07
-0.487	-4.6e-07
-0.488	-4.592e-07
-0.489	-4.607e-07
-0.49	-4.604e-07
-0.491	-4.614e-07
-0.492	-4.61e-07
-0.493	-4.625e-07
-0.494	-4.621e-07
-0.495	-4.63e-07
-0.496	-4.63e-07
-0.497	-4.643e-07
-0.498	-4.636e-07
-0.499	-4.651e-07
-0.5	-4.649e-07
-0.501	-4.658e-07
-0.502	-4.658e-07
-0.503	-4.667e-07
-0.504	-4.662e-07
-0.505	-4.676e-07
-0.506	-4.673e-07
-0.507	-4.683e-07
-0.508	-4.68e-07
-0.509	-4.691e-07
-0.51	-4.688e-07
-0.511	-4.697e-07
-0.512	-4.701e-07
-0.513	-4.711e-07
-0.514	-4.705e-07
-0.515	-4.717e-07
-0.516	-4.715e-07
-0.517	-4.722e-07
-0.518	-4.725e-07
-0.519	-4.735e-07
-0.52	-4.727e-07
-0.521	-4.741e-07
-0.522	-4.736e-07
-0.523	-4.746e-07
-0.524	-4.744e-07
-0.525	-4.757e-07
-0.526	-4.752e-07
-0.527	-4.762e-07
-0.528	-4.76e-07
-0.529	-4.771e-07
-0.53	-4.764e-07
-0.531	-4.777e-07
-0.532	-4.775e-07
-0.533	-4.783e-07
-0.534	-4.779e-07
-0.535	-4.793e-07
-0.536	-4.785e-07
-0.537	-4.797e-07
-0.538	-4.796e-07
-0.539	-4.803e-07
-0.54	-4.801e-07
-0.541	-4.811e-07
-0.542	-4.806e-07
-0.543	-4.817e-07
-0.544	-4.817e-07
-0.545	-4.825e-07
-0.546	-4.819e-07
-0.547	-4.83e-07
-0.548	-4.828e-07
-0.549	-4.836e-07
-0.55	-4.836e-07
-0.551	-4.847e-07
-0.552	-4.841e-07
-0.553	-4.854e-07
-0.554	-4.847e-07
-0.555	-4.858e-07
-0.556	-4.856e-07
-0.557	-4.865e-07
-0.558	-4.864e-07
-0.559	-4.874e-07
-0.56	-4.868e-07
-0.561	-4.88e-07
-0.562	-4.873e-07
-0.563	-4.889e-07
-0.564	-4.889e-07
-0.565	-4.895e-07
-0.566	-4.892e-07
-0.567	-4.904e-07
-0.568	-4.895e-07
-0.569	-4.912e-07
-0.57	-4.907e-07
-0.571	-4.916e-07
-0.572	-4.914e-07
-0.573	-4.924e-07
-0.574	-4.921e-07
-0.575	-4.928e-07
-0.576	-4.93e-07
-0.577	-4.942e-07
-0.578	-4.932e-07
-0.579	-4.948e-07
-0.58	-4.943e-07
-0.581	-4.95e-07
-0.582	-4.951e-07
-0.583	-4.963e-07
-0.584	-4.955e-07
-0.585	-4.969e-07
-0.586	-4.964e-07
-0.587	-4.974e-07
-0.588	-4.969e-07
-0.589	-4.983e-07
-0.59	-4.977e-07
-0.591	-4.989e-07
-0.592	-4.986e-07
-0.593	-4.997e-07
-0.594	-4.99e-07
-0.595	-5.007e-07
-0.596	-5.002e-07
-0.597	-5.009e-07
-0.598	-5.008e-07
-0.599	-5.018e-07
-0.6	-5.012e-07
-0.601	-5.026e-07
-0.602	-5.023e-07
-0.603	-5.033e-07
-0.604	-5.029e-07
-0.605	-5.042e-07
-0.606	-5.036e-07
-0.607	-5.045e-07
-0.608	-5.045e-07
-0.609	-5.056e-07
-0.61	-5.05e-07
-0.611	-5.063e-07
-0.612	-5.061e-07
-0.613	-5.067e-07
-0.614	-5.067e-07
-0.615	-5.081e-07
-0.616	-5.072e-07
-0.617	-5.085e-07
-0.618	-5.082e-07
-0.619	-5.089e-07
-0.62	-5.089e-07
-0.621	-5.101e-07
-0.622	-5.094e-07
-0.623	-5.106e-07
-0.624	-5.104e-07
-0.625	-5.116e-07
-0.626	-5.108e-07
-0.627	-5.124e-07
-0.628	-5.122e-07
-0.629	-5.128e-07
-0.63	-5.126e-07
-0.631	-5.139e-07
-0.632	-5.132e-07
-0.633	-5.145e-07
-0.634	-5.143e-07
-0.635	-5.153e-07
-0.636	-5.15e-07
-0.637	-5.161e-07
-0.638	-5.157e-07
-0.639	-5.168e-07
-0.64	-5.167e-07
-0.641	-5.175e-07
-0.642	-5.17e-07
-0.643	-5.184e-07
-0.644	-5.181e-07
-0.645	-5.189e-07
-0.646	-5.189e-07
-0.647	-5.202e-07
-0.648	-5.194e-07
-0.649	-5.206e-07
-0.65	-5.205e-07
-0.651	-5.214e-07
-0.652	-5.212e-07
-0.653	-5.225e-07
-0.654	-5.221e-07
-0.655	-5.23e-07
-0.656	-5.228e-07
-0.657	-5.241e-07
-0.658	-5.234e-07
-0.659	-5.25e-07
-0.66	-5.245e-07
-0.661	-5.252e-07
-0.662	-5.253e-07
-0.663	-5.262e-07
-0.664	-5.256e-07
-0.665	-5.273e-07
-0.666	-5.27e-07
-0.667	-5.278e-07
-0.668	-5.275e-07
-0.669	-5.287e-07
-0.67	-5.284e-07
-0.671	-5.293e-07
-0.672	-5.293e-07
-0.673	-5.304e-07
-0.674	-5.296e-07
-0.675	-5.31e-07
-0.676	-5.309e-07
-0.677	-5.314e-07
-0.678	-5.315e-07
-0.679	-5.329e-07
-0.68	-5.321e-07
-0.681	-5.334e-07
-0.682	-5.332e-07
-0.683	-5.342e-07
-0.684	-5.339e-07
-0.685	-5.351e-07
-0.686	-5.348e-07
-0.687	-5.36e-07
-0.688	-5.355e-07
-0.689	-5.367e-07
-0.69	-5.36e-07
-0.691	-5.377e-07
-0.692	-5.375e-07
-0.693	-5.382e-07
-0.694	-5.383e-07
-0.695	-5.394e-07
-0.696	-5.387e-07
-0.697	-5.398e-07
-0.698	-5.398e-07
-0.699	-5.407e-07
-0.7	-5.403e-07
-0.701	-5.416e-07
-0.702	-5.415e-07
-0.703	-5.424e-07
-0.704	-5.422e-07
-0.705	-5.435e-07
-0.706	-5.429e-07
-0.707	-5.445e-07
-0.708	-5.442e-07
-0.709	-5.448e-07
-0.71	-5.449e-07
-0.711	-5.461e-07
-0.712	-5.454e-07
-0.713	-5.469e-07
-0.714	-5.465e-07
-0.715	-5.477e-07
-0.716	-5.473e-07
-0.717	-5.493e-07
-0.718	-5.484e-07
-0.719	-5.495e-07
-0.72	-5.49e-07
-0.721	-5.504e-07
-0.722	-5.497e-07
-0.723	-5.512e-07
-0.724	-5.51e-07
-0.725	-5.515e-07
-0.726	-5.515e-07
-0.727	-5.527e-07
-0.728	-5.522e-07
-0.729	-5.535e-07
-0.73	-5.535e-07
-0.731	-5.544e-07
-0.732	-5.54e-07
-0.733	-5.551e-07
-0.734	-5.547e-07
-0.735	-5.559e-07
-0.736	-5.557e-07
-0.737	-5.571e-07
-0.738	-5.564e-07
-0.739	-5.579e-07
-0.74	-5.577e-07
-0.741	-5.584e-07
-0.742	-5.583e-07
-0.743	-5.598e-07
-0.744	-5.593e-07
-0.745	-5.605e-07
-0.746	-5.6e-07
-0.747	-5.614e-07
-0.748	-5.61e-07
-0.749	-5.624e-07
-0.75	-5.618e-07
-0.751	-5.629e-07
-0.752	-5.629e-07
-0.753	-5.641e-07
-0.754	-5.634e-07
-0.755	-5.649e-07
-0.756	-5.648e-07
-0.757	-5.656e-07
-0.758	-5.656e-07
-0.759	-5.665e-07
-0.76	-5.66e-07
-0.761	-5.676e-07
-0.762	-5.669e-07
-0.763	-5.682e-07
-0.764	-5.679e-07
-0.765	-5.691e-07
-0.766	-5.687e-07
-0.767	-5.7e-07
-0.768	-5.702e-07
-0.769	-5.711e-07
-0.77	-5.704e-07
-0.771	-5.716e-07
-0.772	-5.717e-07
-0.773	-5.725e-07
-0.774	-5.723e-07
-0.775	-5.736e-07
-0.776	-5.731e-07
-0.777	-5.745e-07
-0.778	-5.742e-07
-0.779	-5.752e-07
-0.78	-5.75e-07
-0.781	-5.764e-07
-0.782	-5.761e-07
-0.783	-5.774e-07
-0.784	-5.768e-07
-0.785	-5.782e-07
-0.786	-5.779e-07
-0.787	-5.791e-07
-0.788	-5.791e-07
-0.789	-5.797e-07
-0.79	-5.797e-07
-0.791	-5.813e-07
-0.792	-5.804e-07
-0.793	-5.819e-07
-0.794	-5.818e-07
-0.795	-5.827e-07
-0.796	-5.826e-07
-0.797	-5.839e-07
-0.798	-5.834e-07
-0.799	-5.846e-07
-0.8	-5.846e-07
-0.801	-5.857e-07
-0.802	-5.851e-07
-0.803	-5.866e-07
-0.804	-5.863e-07
-0.805	-5.872e-07
-0.806	-5.873e-07
-0.807	-5.886e-07
-0.808	-5.877e-07
-0.809	-5.897e-07
-0.81	-5.89e-07
-0.811	-5.901e-07
-0.812	-5.9e-07
-0.813	-5.914e-07
-0.814	-5.91e-07
-0.815	-5.924e-07
-0.816	-5.919e-07
-0.817	-5.932e-07
-0.818	-5.928e-07
-0.819	-5.947e-07
-0.82	-5.945e-07
-0.821	-5.95e-07
-0.822	-5.952e-07
-0.823	-5.962e-07
-0.824	-5.957e-07
-0.825	-5.971e-07
-0.826	-5.969e-07
-0.827	-5.979e-07
-0.828	-5.977e-07
-0.829	-5.99e-07
-0.83	-5.987e-07
-0.831	-5.998e-07
-0.832	-5.997e-07
-0.833	-6.011e-07
-0.834	-6.004e-07
-0.835	-6.02e-07
-0.836	-6.018e-07
-0.837	-6.027e-07
-0.838	-6.027e-07
-0.839	-6.042e-07
-0.84	-6.036e-07
-0.841	-6.051e-07
-0.842	-6.048e-07
-0.843	-6.058e-07
-0.844	-6.059e-07
-0.845	-6.075e-07
-0.846	-6.069e-07
-0.847	-6.082e-07
-0.848	-6.077e-07
-0.849	-6.093e-07
-0.85	-6.085e-07
-0.851	-6.102e-07
-0.852	-6.1e-07
-0.853	-6.108e-07
-0.854	-6.109e-07
-0.855	-6.123e-07
-0.856	-6.115e-07
-0.857	-6.132e-07
-0.858	-6.13e-07
-0.859	-6.14e-07
-0.86	-6.138e-07
-0.861	-6.152e-07
-0.862	-6.15e-07
-0.863	-6.161e-07
-0.864	-6.162e-07
-0.865	-6.175e-07
-0.866	-6.167e-07
-0.867	-6.183e-07
-0.868	-6.183e-07
-0.869	-6.19e-07
-0.87	-6.194e-07
-0.871	-6.209e-07
-0.872	-6.201e-07
-0.873	-6.216e-07
-0.874	-6.214e-07
-0.875	-6.227e-07
-0.876	-6.225e-07
-0.877	-6.24e-07
-0.878	-6.236e-07
-0.879	-6.249e-07
-0.88	-6.247e-07
-0.881	-6.26e-07
-0.882	-6.256e-07
-0.883	-6.272e-07
-0.884	-6.27e-07
-0.885	-6.279e-07
-0.886	-6.282e-07
-0.887	-6.295e-07
-0.888	-6.288e-07
-0.889	-6.305e-07
-0.89	-6.304e-07
-0.891	-6.316e-07
-0.892	-6.314e-07
-0.893	-6.329e-07
-0.894	-6.326e-07
-0.895	-6.339e-07
-0.896	-6.34e-07
-0.897	-6.357e-07
-0.898	-6.35e-07
-0.899	-6.367e-07
-0.9	-6.364e-07
-0.901	-6.376e-07
-0.902	-6.376e-07
-0.903	-6.392e-07
-0.904	-6.388e-07
-0.905	-6.405e-07
-0.906	-6.4e-07
-0.907	-6.413e-07
-0.908	-6.413e-07
-0.909	-6.43e-07
-0.91	-6.427e-07
-0.911	-6.44e-07
-0.912	-6.437e-07
-0.913	-6.455e-07
-0.914	-6.447e-07
-0.915	-6.466e-07
-0.916	-6.467e-07
-0.917	-6.475e-07
-0.918	-6.476e-07
-0.919	-6.489e-07
-0.92	-6.487e-07
-0.921	-6.505e-07
-0.922	-6.508e-07
-0.923	-6.517e-07
-0.924	-6.517e-07
-0.925	-6.53e-07
-0.926	-6.527e-07
-0.927	-6.542e-07
-0.928	-6.542e-07
-0.929	-6.559e-07
-0.93	-6.552e-07
-0.931	-6.567e-07
-0.932	-6.57e-07
-0.933	-6.583e-07
-0.934	-6.583e-07
-0.935	-6.599e-07
-0.936	-6.595e-07
-0.937	-6.61e-07
-0.938	-6.611e-07
-0.939	-6.622e-07
-0.94	-6.623e-07
-0.941	-6.638e-07
-0.942	-6.637e-07
-0.943	-6.652e-07
-0.944	-6.652e-07
-0.945	-6.667e-07
-0.946	-6.663e-07
-0.947	-6.681e-07
-0.948	-6.681e-07
-0.949	-6.692e-07
-0.95	-6.693e-07
-0.951	-6.708e-07
-0.952	-6.705e-07
-0.953	-6.721e-07
-0.954	-6.722e-07
-0.955	-6.735e-07
-0.956	-6.732e-07
-0.957	-6.748e-07
-0.958	-6.747e-07
-0.959	-6.759e-07
-0.96	-6.762e-07
-0.961	-6.777e-07
-0.962	-6.775e-07
-0.963	-6.789e-07
-0.964	-6.791e-07
-0.965	-6.802e-07
-0.966	-6.808e-07
-0.967	-6.822e-07
-0.968	-6.818e-07
-0.969	-6.836e-07
-0.97	-6.834e-07
-0.971	-6.851e-07
-0.972	-6.848e-07
-0.973	-6.87e-07
-0.974	-6.867e-07
-0.975	-6.882e-07
-0.976	-6.88e-07
-0.977	-6.898e-07
-0.978	-6.893e-07
-0.979	-6.912e-07
-0.98	-6.912e-07
-0.981	-6.924e-07
-0.982	-6.927e-07
-0.983	-6.943e-07
-0.984	-6.937e-07
-0.985	-6.961e-07
-0.986	-6.959e-07
-0.987	-6.974e-07
-0.988	-6.972e-07
-0.989	-6.989e-07
-0.99	-6.988e-07
-0.991	-7.001e-07
-0.992	-7.002e-07
-0.993	-7.018e-07
-0.994	-7.015e-07
-0.995	-7.031e-07
-0.996	-7.034e-07
-0.997	-7.043e-07
-0.998	-7.047e-07
-0.999	-7.063e-07
-1	-7.06e-07
-1.001	-7.078e-07
-1.002	-7.078e-07
-1.003	-7.092e-07
-1.004	-7.092e-07
-1.005	-7.11e-07
-1.006	-7.107e-07
-1.007	-7.122e-07
-1.008	-7.123e-07
-1.009	-7.141e-07
-1.01	-7.137e-07
-1.011	-7.156e-07
-1.012	-7.159e-07
-1.013	-7.169e-07
-1.014	-7.17e-07
-1.015	-7.187e-07
-1.016	-7.185e-07
-1.017	-7.202e-07
-1.018	-7.202e-07
-1.019	-7.215e-07
-1.02	-7.216e-07
-1.021	-7.232e-07
-1.022	-7.227e-07
-1.023	-7.243e-07
-1.024	-7.248e-07
-1.025	-7.263e-07
-1.026	-7.259e-07
-1.027	-7.278e-07
-1.028	-7.277e-07
-1.029	-7.287e-07
-1.03	-7.291e-07
-1.031	-7.306e-07
-1.032	-7.3e-07
-1.033	-7.32e-07
-1.034	-7.319e-07
-1.035	-7.33e-07
-1.036	-7.331e-07
-1.037	-7.349e-07
-1.038	-7.347e-07
-1.039	-7.362e-07
-1.04	-7.362e-07
-1.041	-7.377e-07
-1.042	-7.375e-07
-1.043	-7.393e-07
-1.044	-7.391e-07
-1.045	-7.406e-07
-1.046	-7.404e-07
-1.047	-7.42e-07
-1.048	-7.418e-07
-1.049	-7.438e-07
-1.05	-7.437e-07
-1.051	-7.449e-07
-1.052	-7.449e-07
-1.053	-7.464e-07
-1.054	-7.462e-07
-1.055	-7.475e-07
-1.056	-7.477e-07
-1.057	-7.493e-07
-1.058	-7.488e-07
-1.059	-7.504e-07
-1.06	-7.505e-07
-1.061	-7.515e-07
-1.062	-7.518e-07
-1.063	-7.535e-07
-1.064	-7.528e-07
-1.065	-7.546e-07
-1.066	-7.543e-07
-1.067	-7.559e-07
-1.068	-7.555e-07
-1.069	-7.572e-07
-1.07	-7.568e-07
-1.071	-7.583e-07
-1.072	-7.584e-07
-1.073	-7.596e-07
-1.074	-7.593e-07
-1.075	-7.614e-07
-1.076	-7.609e-07
-1.077	-7.62e-07
-1.078	-7.621e-07
-1.079	-7.636e-07
-1.08	-7.63e-07
-1.081	-7.648e-07
-1.082	-7.648e-07
-1.083	-7.659e-07
-1.084	-7.658e-07
-1.085	-7.672e-07
-1.086	-7.67e-07
-1.087	-7.684e-07
-1.088	-7.686e-07
-1.089	-7.698e-07
-1.09	-7.695e-07
-1.091	-7.709e-07
-1.092	-7.71e-07
-1.093	-7.718e-07
-1.094	-7.721e-07
-1.095	-7.735e-07
-1.096	-7.73e-07
-1.097	-7.747e-07
-1.098	-7.743e-07
-1.099	-7.754e-07
-1.1	-7.754e-07
-1.101	-7.769e-07
-1.102	-7.768e-07
-1.103	-7.782e-07
-1.104	-7.78e-07
-1.105	-7.794e-07
-1.106	-7.791e-07
-1.107	-7.807e-07
-1.108	-7.807e-07
-1.109	-7.817e-07
-1.11	-7.817e-07
-1.111	-7.832e-07
-1.112	-7.824e-07
-1.113	-7.844e-07
-1.114	-7.842e-07
-1.115	-7.853e-07
-1.116	-7.85e-07
-1.117	-7.864e-07
-1.118	-7.863e-07
-1.119	-7.875e-07
-1.12	-7.877e-07
-1.121	-7.889e-07
-1.122	-7.885e-07
-1.123	-7.901e-07
-1.124	-7.901e-07
-1.125	-7.911e-07
-1.126	-7.915e-07
-1.127	-7.933e-07
-1.128	-7.925e-07
-1.129	-7.941e-07
-1.13	-7.937e-07
-1.131	-7.95e-07
-1.132	-7.95e-07
-1.133	-7.964e-07
-1.134	-7.961e-07
-1.135	-7.976e-07
-1.136	-7.975e-07
-1.137	-7.988e-07
-1.138	-7.983e-07
-1.139	-8.001e-07
-1.14	-7.998e-07
-1.141	-8.011e-07
-1.142	-8.011e-07
-1.143	-8.025e-07
-1.144	-8.022e-07
-1.145	-8.038e-07
-1.146	-8.037e-07
-1.147	-8.049e-07
-1.148	-8.049e-07
-1.149	-8.061e-07
-1.15	-8.061e-07
-1.151	-8.076e-07
-1.152	-8.079e-07
-1.153	-8.092e-07
-1.154	-8.086e-07
-1.155	-8.103e-07
-1.156	-8.105e-07
-1.157	-8.116e-07
-1.158	-8.119e-07
-1.159	-8.133e-07
-1.16	-8.13e-07
-1.161	-8.145e-07
-1.162	-8.144e-07
-1.163	-8.159e-07
-1.164	-8.158e-07
-1.165	-8.173e-07
-1.166	-8.176e-07
-1.167	-8.186e-07
-1.168	-8.185e-07
-1.169	-8.201e-07
-1.17	-8.197e-07
-1.171	-8.216e-07
-1.172	-8.217e-07
-1.173	-8.227e-07
-1.174	-8.231e-07
-1.175	-8.244e-07
-1.176	-8.243e-07
-1.177	-8.26e-07
-1.178	-8.263e-07
-1.179	-8.275e-07
-1.18	-8.277e-07
-1.181	-8.29e-07
-1.182	-8.288e-07
-1.183	-8.303e-07
-1.184	-8.303e-07
-1.185	-8.32e-07
-1.186	-8.315e-07
-1.187	-8.333e-07
-1.188	-8.336e-07
-1.189	-8.345e-07
-1.19	-8.351e-07
-1.191	-8.365e-07
-1.192	-8.364e-07
-1.193	-8.38e-07
-1.194	-8.381e-07
-1.195	-8.394e-07
-1.196	-8.395e-07
-1.197	-8.411e-07
-1.198	-8.414e-07
-1.199	-8.427e-07
-1.2	-8.427e-07
-1.201	-8.445e-07
-1.202	-8.442e-07
-1.203	-8.462e-07
-1.204	-8.464e-07
-1.205	-8.474e-07
-1.206	-8.476e-07
-1.207	-8.493e-07
-1.208	-8.493e-07
-1.209	-8.511e-07
-1.21	-8.512e-07
-1.211	-8.526e-07
-1.212	-8.531e-07
-1.213	-8.544e-07
-1.214	-8.545e-07
-1.215	-8.558e-07
-1.216	-8.563e-07
-1.217	-8.579e-07
-1.218	-8.576e-07
-1.219	-8.595e-07
-1.22	-8.598e-07
-1.221	-8.611e-07
-1.222	-8.617e-07
-1.223	-8.632e-07
-1.224	-8.63e-07
-1.225	-8.65e-07
-1.226	-8.649e-07
-1.227	-8.665e-07
-1.228	-8.669e-07
-1.229	-8.69e-07
-1.23	-8.689e-07
-1.231	-8.703e-07
-1.232	-8.706e-07
-1.233	-8.722e-07
-1.234	-8.721e-07
-1.235	-8.74e-07
-1.236	-8.745e-07
-1.237	-8.757e-07
-1.238	-8.762e-07
-1.239	-8.778e-07
-1.24	-8.778e-07
-1.241	-8.799e-07
-1.242	-8.804e-07
-1.243	-8.819e-07
-1.244	-8.823e-07
-1.245	-8.839e-07
-1.246	-8.842e-07
-1.247	-8.859e-07
-1.248	-8.863e-07
-1.249	-8.882e-07
-1.25	-8.881e-07
-1.251	-8.902e-07
-1.252	-8.904e-07
-1.253	-8.918e-07
-1.254	-8.925e-07
-1.255	-8.942e-07
-1.256	-8.943e-07
-1.257	-8.965e-07
-1.258	-8.965e-07
-1.259	-8.98e-07
-1.26	-8.986e-07
-1.261	-9.006e-07
-1.262	-9.01e-07
-1.263	-9.026e-07
-1.264	-9.032e-07
-1.265	-9.05e-07
-1.266	-9.052e-07
-1.267	-9.075e-07
-1.268	-9.079e-07
-1.269	-9.094e-07
-1.27	-9.101e-07
-1.271	-9.118e-07
-1.272	-9.12e-07
-1.273	-9.142e-07
-1.274	-9.148e-07
-1.275	-9.162e-07
-1.276	-9.17e-07
-1.277	-9.187e-07
-1.278	-9.193e-07
-1.279	-9.21e-07
-1.28	-9.22e-07
-1.281	-9.236e-07
-1.282	-9.236e-07
-1.283	-9.259e-07
-1.284	-9.266e-07
-1.285	-9.278e-07
-1.286	-9.291e-07
-1.287	-9.308e-07
-1.288	-9.309e-07
-1.289	-9.332e-07
-1.29	-9.338e-07
-1.291	-9.353e-07
-1.292	-9.363e-07
-1.293	-9.381e-07
-1.294	-9.386e-07
-1.295	-9.402e-07
-1.296	-9.409e-07
-1.297	-9.431e-07
-1.298	-9.433e-07
-1.299	-9.454e-07
-1.3	-9.462e-07
-1.301	-9.477e-07
-1.302	-9.485e-07
-1.303	-9.504e-07
-1.304	-9.508e-07
-1.305	-9.531e-07
-1.306	-9.538e-07
-1.307	-9.555e-07
-1.308	-9.562e-07
-1.309	-9.579e-07
-1.31	-9.584e-07
-1.311	-9.603e-07
-1.312	-9.611e-07
-1.313	-9.631e-07
-1.314	-9.633e-07
-1.315	-9.654e-07
-1.316	-9.663e-07
-1.317	-9.677e-07
-1.318	-9.687e-07
-1.319	-9.709e-07
-1.32	-9.711e-07
-1.321	-9.731e-07
-1.322	-9.737e-07
-1.323	-9.753e-07
-1.324	-9.761e-07
-1.325	-9.779e-07
-1.326	-9.787e-07
-1.327	-9.802e-07
-1.328	-9.808e-07
-1.329	-9.829e-07
-1.33	-9.831e-07
-1.331	-9.858e-07
-1.332	-9.863e-07
-1.333	-9.877e-07
-1.334	-9.883e-07
-1.335	-9.903e-07
-1.336	-9.908e-07
-1.337	-9.927e-07
-1.338	-9.934e-07
-1.339	-9.951e-07
-1.34	-9.959e-07
-1.341	-9.974e-07
-1.342	-9.979e-07
-1.343	-9.996e-07
-1.344	-1.001e-06
-1.345	-1.002e-06
-1.346	-1.003e-06
-1.347	-1.004e-06
-1.348	-1.005e-06
-1.349	-1.006e-06
-1.35	-1.007e-06
-1.351	-1.009e-06
-1.352	-1.009e-06
-1.353	-1.011e-06
-1.354	-1.012e-06
-1.355	-1.013e-06
-1.356	-1.014e-06
-1.357	-1.016e-06
-1.358	-1.016e-06
-1.359	-1.018e-06
-1.36	-1.018e-06
-1.361	-1.02e-06
-1.362	-1.02e-06
-1.363	-1.022e-06
-1.364	-1.023e-06
-1.365	-1.024e-06
-1.366	-1.024e-06
-1.367	-1.026e-06
-1.368	-1.026e-06
-1.369	-1.028e-06
-1.37	-1.029e-06
-1.371	-1.03e-06
-1.372	-1.031e-06
-1.373	-1.032e-06
-1.374	-1.032e-06
-1.375	-1.034e-06
-1.376	-1.035e-06
-1.377	-1.036e-06
-1.378	-1.036e-06
-1.379	-1.038e-06
-1.38	-1.038e-06
-1.381	-1.04e-06
-1.382	-1.041e-06
-1.383	-1.042e-06
-1.384	-1.042e-06
-1.385	-1.044e-06
-1.386	-1.044e-06
-1.387	-1.046e-06
-1.388	-1.046e-06
-1.389	-1.047e-06
-1.39	-1.048e-06
-1.391	-1.049e-06
-1.392	-1.05e-06
-1.393	-1.051e-06
-1.394	-1.051e-06
-1.395	-1.053e-06
-1.396	-1.053e-06
-1.397	-1.054e-06
-1.398	-1.055e-06
-1.399	-1.056e-06
-1.4	-1.057e-06
-1.401	-1.058e-06
-1.402	-1.059e-06
-1.403	-1.06e-06
-1.404	-1.061e-06
-1.405	-1.062e-06
-1.406	-1.062e-06
-1.407	-1.063e-06
-1.408	-1.064e-06
-1.409	-1.065e-06
-1.41	-1.065e-06
-1.411	-1.067e-06
-1.412	-1.067e-06
-1.413	-1.068e-06
-1.414	-1.069e-06
-1.415	-1.071e-06
-1.416	-1.071e-06
-1.417	-1.072e-06
-1.418	-1.073e-06
-1.419	-1.074e-06
-1.42	-1.075e-06
-1.421	-1.076e-06
-1.422	-1.076e-06
-1.423	-1.078e-06
-1.424	-1.078e-06
-1.425	-1.08e-06
-1.426	-1.08e-06
-1.427	-1.082e-06
-1.428	-1.083e-06
-1.429	-1.083e-06
-1.43	-1.084e-06
-1.431	-1.085e-06
-1.432	-1.086e-06
-1.433	-1.088e-06
-1.434	-1.088e-06
-1.435	-1.09e-06
-1.436	-1.09e-06
-1.437	-1.091e-06
-1.438	-1.092e-06
-1.439	-1.094e-06
-1.44	-1.094e-06
-1.441	-1.096e-06
-1.442	-1.096e-06
-1.443	-1.097e-06
-1.444	-1.098e-06
-1.445	-1.099e-06
-1.446	-1.1e-06
-1.447	-1.102e-06
-1.448	-1.102e-06
-1.449	-1.104e-06
-1.45	-1.104e-06
-1.451	-1.106e-06
-1.452	-1.106e-06
-1.453	-1.108e-06
-1.454	-1.108e-06
-1.455	-1.11e-06
-1.456	-1.11e-06
-1.457	-1.112e-06
-1.458	-1.112e-06
-1.459	-1.114e-06
-1.46	-1.114e-06
-1.461	-1.116e-06
-1.462	-1.117e-06
-1.463	-1.118e-06
-1.464	-1.118e-06
-1.465	-1.12e-06
-1.466	-1.121e-06
-1.467	-1.122e-06
-1.468	-1.122e-06
-1.469	-1.124e-06
-1.47	-1.125e-06
-1.471	-1.126e-06
-1.472	-1.127e-06
-1.473	-1.129e-06
-1.474	-1.129e-06
-1.475	-1.13e-06
-1.476	-1.131e-06
-1.477	-1.133e-06
-1.478	-1.133e-06
-1.479	-1.135e-06
-1.48	-1.135e-06
-1.481	-1.137e-06
-1.482	-1.137e-06
-1.483	-1.139e-06
-1.484	-1.14e-06
-1.485	-1.142e-06
-1.486	-1.142e-06
-1.487	-1.143e-06
-1.488	-1.144e-06
-1.489	-1.145e-06
-1.49	-1.145e-06
-1.491	-1.147e-06
-1.492	-1.148e-06
-1.493	-1.149e-06
-1.494	-1.15e-06
-1.495	-1.151e-06
-1.496	-1.151e-06
-1.497	-1.153e-06
-1.498	-1.154e-06
-1.499	-1.155e-06
-1.5	-1.156e-06
-1.501	-1.157e-06
-1.502	-1.158e-06
-1.503	-1.159e-06
-1.504	-1.159e-06
-1.505	-1.161e-06
-1.506	-1.161e-06
-1.507	-1.163e-06
-1.508	-1.164e-06
-1.509	-1.164e-06
-1.51	-1.165e-06
-1.511	-1.167e-06
-1.512	-1.167e-06
-1.513	-1.169e-06
-1.514	-1.169e-06
-1.515	-1.171e-06
-1.516	-1.171e-06
-1.517	-1.173e-06
-1.518	-1.173e-06
-1.519	-1.174e-06
-1.52	-1.175e-06
-1.521	-1.176e-06
-1.522	-1.177e-06
-1.523	-1.179e-06
-1.524	-1.179e-06
-1.525	-1.18e-06
-1.526	-1.181e-06
-1.527	-1.182e-06
-1.528	-1.182e-06
-1.529	-1.184e-06
-1.53	-1.185e-06
-1.531	-1.186e-06
-1.532	-1.187e-06
-1.533	-1.188e-06
-1.534	-1.188e-06
-1.535	-1.19e-06
-1.536	-1.191e-06
-1.537	-1.192e-06
-1.538	-1.192e-06
-1.539	-1.194e-06
-1.54	-1.195e-06
-1.541	-1.195e-06
-1.542	-1.196e-06
-1.543	-1.198e-06
-1.544	-1.198e-06
-1.545	-1.2e-06
-1.546	-1.2e-06
-1.547	-1.202e-06
-1.548	-1.203e-06
-1.549	-1.204e-06
-1.55	-1.205e-06
-1.551	-1.206e-06
-1.552	-1.207e-06
-1.553	-1.209e-06
-1.554	-1.209e-06
-1.555	-1.211e-06
-1.556	-1.212e-06
-1.557	-1.213e-06
-1.558	-1.214e-06
-1.559	-1.216e-06
-1.56	-1.217e-06
-1.561	-1.219e-06
-1.562	-1.22e-06
-1.563	-1.222e-06
-1.564	-1.222e-06
-1.565	-1.224e-06
-1.566	-1.225e-06
-1.567	-1.227e-06
-1.568	-1.228e-06
-1.569	-1.23e-06
-1.57	-1.231e-06
-1.571	-1.233e-06
-1.572	-1.235e-06
-1.573	-1.236e-06
-1.574	-1.238e-06
-1.575	-1.24e-06
-1.576	-1.241e-06
-1.577	-1.243e-06
-1.578	-1.244e-06
-1.579	-1.246e-06
-1.58	-1.248e-06
-1.581	-1.25e-06
-1.582	-1.252e-06
-1.583	-1.254e-06
-1.584	-1.255e-06
-1.585	-1.258e-06
-1.586	-1.259e-06
-1.587	-1.263e-06
-1.588	-1.264e-06
-1.589	-1.266e-06
-1.59	-1.268e-06
-1.591	-1.271e-06
-1.592	-1.273e-06
-1.593	-1.276e-06
-1.594	-1.278e-06
-1.595	-1.28e-06
-1.596	-1.283e-06
-1.597	-1.285e-06
-1.598	-1.288e-06
-1.599	-1.291e-06
-1.6	-1.293e-06
-1.601	-1.297e-06
-1.602	-1.299e-06
-1.603	-1.303e-06
-1.604	-1.305e-06
-1.605	-1.309e-06
-1.606	-1.312e-06
-1.607	-1.316e-06
-1.608	-1.318e-06
-1.609	-1.322e-06
-1.61	-1.326e-06
-1.611	-1.33e-06
-1.612	-1.333e-06
-1.613	-1.338e-06
-1.614	-1.341e-06
-1.615	-1.346e-06
-1.616	-1.349e-06
-1.617	-1.354e-06
-1.618	-1.358e-06
-1.619	-1.363e-06
-1.62	-1.368e-06
-1.621	-1.372e-06
-1.622	-1.377e-06
-1.623	-1.383e-06
-1.624	-1.387e-06
-1.625	-1.393e-06
-1.626	-1.398e-06
-1.627	-1.404e-06
-1.628	-1.41e-06
-1.629	-1.416e-06
-1.63	-1.422e-06
-1.631	-1.428e-06
-1.632	-1.435e-06
-1.633	-1.443e-06
-1.634	-1.448e-06
-1.635	-1.457e-06
-1.636	-1.464e-06
-1.637	-1.471e-06
-1.638	-1.479e-06
-1.639	-1.489e-06
-1.64	-1.495e-06
-1.641	-1.505e-06
-1.642	-1.513e-06
-1.643	-1.522e-06
-1.644	-1.532e-06
-1.645	-1.542e-06
-1.646	-1.551e-06
-1.647	-1.561e-06
-1.648	-1.571e-06
-1.649	-1.583e-06
-1.65	-1.593e-06
-1.651	-1.606e-06
-1.652	-1.618e-06
-1.653	-1.63e-06
-1.654	-1.642e-06
-1.655	-1.656e-06
-1.656	-1.667e-06
-1.657	-1.682e-06
-1.658	-1.695e-06
-1.659	-1.71e-06
-1.66	-1.724e-06
-1.661	-1.739e-06
-1.662	-1.754e-06
-1.663	-1.77e-06
-1.664	-1.786e-06
-1.665	-1.803e-06
-1.666	-1.818e-06
-1.667	-1.838e-06
-1.668	-1.855e-06
-1.669	-1.873e-06
-1.67	-1.891e-06
-1.671	-1.912e-06
-1.672	-1.929e-06
-1.673	-1.951e-06
-1.674	-1.97e-06
-1.675	-1.991e-06
-1.676	-2.012e-06
-1.677	-2.035e-06
-1.678	-2.056e-06
-1.679	-2.079e-06
-1.68	-2.101e-06
-1.681	-2.126e-06
-1.682	-2.147e-06
-1.683	-2.173e-06
-1.684	-2.197e-06
-1.685	-2.222e-06
-1.686	-2.246e-06
-1.687	-2.273e-06
-1.688	-2.296e-06
-1.689	-2.325e-06
-1.69	-2.352e-06
-1.691	-2.38e-06
-1.692	-2.405e-06
-1.693	-2.434e-06
-1.694	-2.46e-06
-1.695	-2.488e-06
-1.696	-2.515e-06
-1.697	-2.545e-06
-1.698	-2.57e-06
-1.699	-2.601e-06
-1.7	-2.628e-06
-1.701	-2.656e-06
-1.702	-2.684e-06
-1.703	-2.714e-06
-1.704	-2.74e-06
-1.705	-2.769e-06
-1.706	-2.795e-06
-1.707	-2.825e-06
-1.708	-2.85e-06
-1.709	-2.88e-06
-1.71	-2.906e-06
-1.711	-2.933e-06
-1.712	-2.958e-06
-1.713	-2.986e-06
-1.714	-3.009e-06
-1.715	-3.036e-06
-1.716	-3.061e-06
-1.717	-3.085e-06
-1.718	-3.108e-06
-1.719	-3.133e-06
-1.72	-3.154e-06
-1.721	-3.178e-06
-1.722	-3.199e-06
-1.723	-3.221e-06
-1.724	-3.239e-06
-1.725	-3.26e-06
-1.726	-3.277e-06
-1.727	-3.295e-06
-1.728	-3.312e-06
-1.729	-3.331e-06
-1.73	-3.344e-06
-1.731	-3.36e-06
-1.732	-3.373e-06
-1.733	-3.386e-06
-1.734	-3.397e-06
-1.735	-3.411e-06
-1.736	-3.42e-06
-1.737	-3.431e-06
-1.738	-3.439e-06
-1.739	-3.448e-06
-1.74	-3.454e-06
-1.741	-3.466e-06
-1.742	-3.47e-06
-1.743	-3.475e-06
-1.744	-3.478e-06
-1.745	-3.483e-06
-1.746	-3.483e-06
-1.747	-3.488e-06
-1.748	-3.488e-06
-1.749	-3.489e-06
-1.75	-3.489e-06
-1.751	-3.489e-06
-1.752	-3.487e-06
-1.753	-3.486e-06
-1.754	-3.483e-06
-1.755	-3.482e-06
-1.756	-3.476e-06
-1.757	-3.474e-06
-1.758	-3.469e-06
-1.759	-3.464e-06
-1.76	-3.459e-06
-1.761	-3.455e-06
-1.762	-3.447e-06
-1.763	-3.442e-06
-1.764	-3.434e-06
-1.765	-3.427e-06
-1.766	-3.419e-06
-1.767	-3.413e-06
-1.768	-3.404e-06
-1.769	-3.397e-06
-1.77	-3.388e-06
-1.771	-3.38e-06
-1.772	-3.37e-06
-1.773	-3.362e-06
-1.774	-3.353e-06
-1.775	-3.344e-06
-1.776	-3.335e-06
-1.777	-3.326e-06
-1.778	-3.315e-06
-1.779	-3.307e-06
-1.78	-3.297e-06
-1.781	-3.287e-06
-1.782	-3.277e-06
-1.783	-3.268e-06
-1.784	-3.258e-06
-1.785	-3.249e-06
-1.786	-3.238e-06
-1.787	-3.229e-06
-1.788	-3.219e-06
-1.789	-3.21e-06
-1.79	-3.199e-06
-1.791	-3.189e-06
-1.792	-3.181e-06
-1.793	-3.172e-06
-1.794	-3.161e-06
-1.795	-3.152e-06
-1.796	-3.142e-06
-1.797	-3.133e-06
-1.798	-3.123e-06
-1.799	-3.115e-06
-1.8	-3.105e-06
-1.801	-3.097e-06
-1.802	-3.088e-06
-1.803	-3.079e-06
-1.804	-3.07e-06
-1.805	-3.062e-06
-1.806	-3.053e-06
-1.807	-3.045e-06
-1.808	-3.036e-06
-1.809	-3.029e-06
-1.81	-3.02e-06
-1.811	-3.013e-06
-1.812	-3.005e-06
-1.813	-2.996e-06
-1.814	-2.989e-06
-1.815	-2.982e-06
-1.816	-2.974e-06
-1.817	-2.967e-06
-1.818	-2.96e-06
-1.819	-2.953e-06
-1.82	-2.946e-06
-1.821	-2.939e-06
-1.822	-2.932e-06
-1.823	-2.925e-06
-1.824	-2.918e-06
-1.825	-2.912e-06
-1.826	-2.905e-06
-1.827	-2.899e-06
-1.828	-2.893e-06
-1.829	-2.886e-06
-1.83	-2.881e-06
-1.831	-2.875e-06
-1.832	-2.868e-06
-1.833	-2.863e-06
-1.834	-2.857e-06
-1.835	-2.852e-06
-1.836	-2.846e-06
-1.837	-2.841e-06
-1.838	-2.835e-06
-1.839	-2.83e-06
-1.84	-2.825e-06
-1.841	-2.82e-06
-1.842	-2.815e-06
-1.843	-2.811e-06
-1.844	-2.805e-06
-1.845	-2.801e-06
-1.846	-2.796e-06
-1.847	-2.791e-06
-1.848	-2.787e-06
-1.849	-2.783e-06
-1.85	-2.778e-06
-1.851	-2.774e-06
-1.852	-2.77e-06
-1.853	-2.766e-06
-1.854	-2.762e-06
-1.855	-2.758e-06
-1.856	-2.754e-06
-1.857	-2.751e-06
-1.858	-2.746e-06
-1.859	-2.743e-06
-1.86	-2.739e-06
-1.861	-2.736e-06
-1.862	-2.732e-06
-1.863	-2.729e-06
-1.864	-2.725e-06
-1.865	-2.722e-06
-1.866	-2.718e-06
-1.867	-2.715e-06
-1.868	-2.712e-06
-1.869	-2.71e-06
-1.87	-2.706e-06
-1.871	-2.703e-06
-1.872	-2.7e-06
-1.873	-2.697e-06
-1.874	-2.694e-06
-1.875	-2.692e-06
-1.876	-2.689e-06
-1.877	-2.686e-06
-1.878	-2.683e-06
-1.879	-2.681e-06
-1.88	-2.678e-06
-1.881	-2.676e-06
-1.882	-2.673e-06
-1.883	-2.671e-06
-1.884	-2.668e-06
-1.885	-2.666e-06
-1.886	-2.664e-06
-1.887	-2.662e-06
-1.888	-2.66e-06
-1.889	-2.658e-06
-1.89	-2.655e-06
-1.891	-2.654e-06
-1.892	-2.651e-06
-1.893	-2.649e-06
-1.894	-2.647e-06
-1.895	-2.646e-06
-1.896	-2.644e-06
-1.897	-2.642e-06
-1.898	-2.64e-06
-1.899	-2.638e-06
-1.9	-2.636e-06
-1.901	-2.635e-06
-1.902	-2.633e-06
-1.903	-2.632e-06
-1.904	-2.63e-06
-1.905	-2.629e-06
-1.906	-2.626e-06
-1.907	-2.626e-06
-1.908	-2.624e-06
-1.909	-2.623e-06
-1.91	-2.621e-06
-1.911	-2.62e-06
-1.912	-2.618e-06
-1.913	-2.618e-06
-1.914	-2.616e-06
-1.915	-2.615e-06
-1.916	-2.614e-06
-1.917	-2.612e-06
-1.918	-2.611e-06
-1.919	-2.61e-06
-1.92	-2.609e-06
-1.921	-2.608e-06
-1.922	-2.607e-06
-1.923	-2.606e-06
-1.924	-2.606e-06
-1.925	-2.604e-06
[truncated: 17,079 more rows]
