# Supplementary material for: Photocatalyzed cycloaromatization of vinylsilanes with arylsulfonylazides
Source: Nat Commun. 2021 Jun 3;12:3304. doi: 10.1038/s41467-021-23326-2 (PMC8175346; doi:10.1038/s41467-021-23326-2)
Supplement: Supplementary file 3 — Source Data [file 41467_2021_23326_MOESM3_ESM.zip › Source Data for NC-SI-III-2021-2-5/The data for Fig. S7.xlsx]

## Sheet: Sheet1
quenched concentration (10-4M)	I0/I
0	1
1	1.1
2	1.19
3	1.29
4	1.39
5	1.52
6	1.62
7	1.72
